# Supplementary material for: Exploring key genes associated with neutrophil function and neutrophil extracellular traps in heart failure: a comprehensive analysis of single-cell and bulk sequencing data
Source: Front Cell Dev Biol. 2023 Oct 24;11:1258959. doi: 10.3389/fcell.2023.1258959 (PMC10628466; doi:10.3389/fcell.2023.1258959)
Supplement: Supplementary file 1 [file Table2.XLSX]

## Sheet: Sheet1
Only DEGs	Only NETs	DEGs AND NETs
TNMD	ALPL	MPO
CFH	BST1	VNN3
CFTR	CD93	MMP9
MYH16	CREB5	KCNJ15
CYP26B1	CRISPLD2	PADI4
SLC4A1	CSF3R	FCGR3B
ITGAL	DYSF	S100A12
CRLF1	CPPED1	CEACAM3
DLX6	FPR1	FPR2
TFAP2B	G0S2	CXCR2
PGLYRP1	HIST1H2BC	FCAR
FMO1	HPSE	CYP4F3
ANLN	CXCR1	MGAM
NR1H4	LILRB2
CD6	MME
DPEP1	PDE4B
ISL1	SIGLEC5
CHDH	SLC22A4
IGF1	SLC25A37
SLC11A1	TECPR2
NLRP2	TNFRSF10C
ARNTL2	AKT1
LRRC7	AKT2
APBA2	ATG7
TLL1	CLEC6A
VCAN	CSF3
DNAH5	CTSG
C6	CYBB
TNC	DNASE1
EPHA3	ELANE
CP	ENTPD4
FAM184B	F3
COL9A2	HMGB1
EPN3	IL17A
ELN	IL1B
SLC4A8	IL6
LAMC3	IL8
PTPRN	IRAK4
CBLN4	ITGAM
NPFFR2	ITGB2
PHF21B	KCNN3
IL17RB	MAPK1
F7	MAPK3
PRDM1	MTOR
COL11A1	PTAFR
CDH3	PIK3CA
NGEF	RIPK1
FGFR2	RIPK3
ATP2B3	SELP
PYGM	SELPLG
FGF10	SIGLEC14
MYO3B	TLR2
MOV10L1	TLR4
ADAM11	TLR7
DHRS9	TLR8
CD5L	TNF
TBX21
CA12
SLC12A1
WSCD2
TUBA3D
CAPN6
SPAG6
TYR
FAP
EDN1
ADCYAP1R1
BRINP1
MOXD1
CHRNA3
NDC80
CACNA1S
STK17B
C1QTNF3
OPRK1
HAL
COL16A1
PPEF1
NOX4
ADAMTS2
MT3
RPH3A
BIRC5
P3H2
NRCAM
SLC26A3
TF
CCDC80
TBL1Y
TGFB2
IL11
TREM2
CRISP3
STX1B
GADD45B
SEZ6L
RASL10A
APOBEC3H
GRAP2
UPK3A
KCTD17
MLC1
GZMH
GZMB
TCL1A
RIMS4
BMP7
SLCO4A1
COL20A1
CHRNA4
SEL1L2
BPI
LIPG
LAMA1
MXRA5
ATP1B4
PCSK1N
GATA1
SRPX2
TAF7L
HTR2A
NECAB2
SEC14L5
AQP9
ACSBG1
CEMIP
FAM189A1
STMN2
NEFM
TUBB4A
SHD
FSD1
CEACAM4
CD79A
NKG7
CLEC11A
KCNN1
ARRDC2
COMP
TMEM59L
PBX4
DLX5
CRHR2
CCL24
NPTX2
HYAL4
SPAM1
SFRP4
MEST
POU6F2
AEBP1
PRUNE2
ASPN
RLN2
PTGDS
ATRNL1
DKK1
KRT23
P2RX1
CHRNE
SLC6A4
ASIC2
DLX4
COL1A1
EFNB3
CRACD
AREG
CPZ
NKX3-2
CRTAM
NRXN2
FOLR3
CEP126
KIAA1549L
CALCA
CD69
MYF6
CUX2
MGP
VDR
SLCO1B3
AICDA
RIPOR2
RHAG
VNN1
MDFI
SMOC2
LOX
PDE8B
THBS4
C9
ZAP70
CENPA
CYTIP
EFEMP1
FN1
IGFBP2
GNLY
PRKAG3
SLC9A2
QPCT
SDC1
TNR
PAPPA2
CHD5
ELAPOR1
AMPD1
CFHR3
CD2
HPCAL4
MFAP2
RGS4
MMP8
TTR
CA14
CNR1
ADGB
MYB
ARG1
CCN2
SPP1
GDA
NR4A3
LTBP2
KCNIP2
SFRP5
CRHR1
GRIA2
SLC25A2
TEX11
PLXDC2
SOCS2
NPPB
CRISPLD1
TBX4
TAS2R9
CPXM2
CXCR4
FMOD
HS3ST2
NR4A1
DBH
NRK
C4BPB
WFDC3
KCNS1
MATN4
EDN3
ZBP1
CHST8
XG
IL17C
SLC17A3
H1-3
GNMT
TREM1
CPNE5
RUNX2
OPN5
EREG
SCGB1D2
MYH2
C1orf61
GRIA3
LAMP5
CITED1
GDF5
FFAR2
SIX1
HSPA2
OMD
BCL11B
FBXL16
RASL11B
ADM2
CPA4
PDE11A
GAD1
CHAC1
LOXL1
BBOX1
AANAT
INS-IGF2
NXNL2
FAM155B
LDLR
GADD45G
ACE2
PLVAP
MAS1
GDF15
FIBCD1
SMPDL3B
EDA2R
C1QL1
ADGRE3
SLC6A6
KREMEN2
PPP1R1B
PODNL1
SERPINF1
JCHAIN
SNAP25
FCRL2
VSTM2L
SYT4
CHIT1
CCNA1
RXFP2
TRPC4
POSTN
ZDHHC8P1
SPINK5
TEX15
ADAMDEC1
HMGCS2
ANO3
SLCO1B1
SPOCD1
HOOK1
CBLIF
MRAP2
EHF
AMHR2
PPP1R1A
HEY2
PCNX2
CHRND
PAX3
SLC19A3
SERPINE2
BRIP1
GABBR2
SIT1
TINAG
HCRTR2
SYTL2
TTPA
SULF1
TMPRSS4
CFAP300
CASP5
THBS1
PAQR5
SLC44A5
BTBD16
CEP55
PLCE1
RBP4
GPR87
ZNF365
OIT3
STAT4
MSTN
CHRNA1
PRKG2
CXCL9
LEF1
CD27
TPH2
PHLDA1
KERA
TMEM132B
DIAPH3
TTC6
SYT16
FAM181A
BCL2A1
CYP1A1
ADAMTS17
RHCG
RLBP1
ADAMTS18
CMTM2
CDH11
SKAP1
GRB7
SIK1
SLC6A3
CACNG8
DMRTA2
AZIN2
CYP4B1
FNDC7
GPA33
DPT
FCRL5
CTSK
VASH2
S100A8
AQP10
LEFTY2
GDF7
C1QL2
SCN1A
UNC80
NYAP2
TRPM8
ACKR2
LRTM1
AC073896.1
COL8A1
ADGRG7
TAGLN3
BOC
MED12L
STXBP5L
ILDR1
TM4SF19
PLAC8
GZMA
HAPLN1
CXCL14
SLC25A48
MYLK4
FAM217A
DCDC2
PLA2G7
PRSS35
SCML4
RSPO3
IGFBP3
LANCL3
SYTL5
GPR174
LPAR4
NXF3
FRMPD3
CHRNB3
CHRNA6
SLC26A7
DPYS
RSPO2
FAM83A
GSDMC
CER1
LCN2
A1CF
HTR7
NPFFR1
INA
ADAM12
SLC5A12
LRRC4C
TENM4
P4HA3
SLC22A8
MS4A3
CNTN5
LYPD1
GPM6A
C2orf50
FREM2
PTPRO
TEX9
BEND6
RBM46
TUBA3E
KCNK13
SPOCK1
PLEKHH2
CCNO
ANKRD22
CNTNAP4
RAB3C
MARVELD2
JAKMIP1
BMP6
PTPRR
NR4A2
ADGRF4
C16orf89
TEX29
CD8A
DDAH1
CHST9
THY1
CDH12
UCHL1
GPR26
PSMA8
CHODL
PIEZO2
GOLGA7B
SAXO1
SLC24A2
WIF1
MAP3K7CL
SORCS3
GDF6
PPP2R2B
MS4A1
ADGRG4
NRG1
CLEC18A
FAM81A
KCNJ6
TENT5B
CDC25C
PFKFB1
ALAS2
ITLN2
LAD1
TNNI1
CIART
RUNX1
AC005041.1
GOLGA6A
TNFRSF13C
TMPRSS3
AIRE
CLDND2
LCN1
BRSK1
CD3G
FCRL3
FGFR4
PTGER1
IKZF3
MPP3
SSTR5
CYP4A22
LEXM
TTLL10
DIRAS3
C1orf87
GFI1
KCNT2
VCAM1
SLAMF6
OLFML2B
KLHDC8A
PIGR
KCNF1
KCNJ3
FRZB
SGPP2
INHBB
S100A9
NPPC
GABRG1
DAPL1
LINC01116
PROK2
EOMES
TRAT1
FCRL1
PYHIN1
EFHB
SYNPR
CCDC158
RHO
ETNPPL
PITX2
F2RL2
F2RL1
SPINK1
HTR4
ESM1
CDC20B
ADGRF2
TLX3
SAMD3
TMEM200A
IL22RA2
IL31RA
PI16
STEAP1
COL1A2
TNFRSF11B
KCNV1
CA3
CTHRC1
DIRAS2
RASEF
LLCFC1
RNF183
FAT3
SLC16A9
DEPP1
UCMA
TMEM52B
RET
SLC39A2
PPP1R36
SMCO2
CACNB2
GLB1L3
CLMP
NETO1
OR10A5
MOGAT2
TMEM130
MFAP4
CLEC4E
CLEC4D
CDH16
CFAP52
ACSM1
LDHC
PCLAF
PLIN1
GLYATL1
SCG5
GREM1
CCDC178
TMEM92
PRRX2
CD3D
ART5
LAIR2
NLRP7
PSCA
TMIGD2
KLK1
KLK11
ANGPTL4
SOAT2
NUDT8
TBX10
GSDMA
PBK
FAM83B
H3-4
DDIT4
MOBP
RHOH
GBX2
MYL1
COL3A1
ADAM18
GDNF
IL7R
NSG1
PLA2G4F
GRM5
VCX3A
ZBBX
ACTBL2
GSG1L
RAB3B
RSPO1
RNASE2
KCNK9
CXCL8
RASSF6
COL22A1
CD52
MUC15
DRD5
ZPLD1
VGLL2
FABP6
SLN
FABP4
CST2
CST1
METTL7B
DPY19L2P2
RBMXL2
SDR16C5
CEL
SIGLEC17P
NPTX1
KSR2
HOPX
OR1L8
COL24A1
RXFP1
ECEL1
ENC1
S100Z
LKAAEAR1
KNDC1
RRM2
PRND
AQP4
CYP4F11
SCG2
GAP43
ID4
AZU1
PRSS30P
FUT9
THEMIS
ARPP21
RXFP4
SYT12
SLC2A14
OLR1
C11orf80
TLR10
GLIS1
TRHR
ADGRE1
NLRP6
SEZ6L2
CA5A
NPPA
VWA3A
CATSPER1
ANKS4B
CST6
GRAMD2A
SCUBE2
KDF1
ZBTB44-DT
SFN
CCDC168
ETV4
TSPEAR
ZNF683
CRYBG2
HSF5
CIDEA
RIMS2
PRR15
CNBD1
BDNF
TCIM
LY6H
FIBIN
IRAG1-AS1
PRDM16-DT
FAM9B
FBXO39
BEND2
FLJ40194
UBE2U
ZBED2
NHLH2
MYOZ1
LCN15
GPR150
ADAMTSL1
SHISA3
DNAJC22
GLDC
CA8
AC092656.1
C5orf64
GP5
CPNE7
ERICH3
AURKB
C9orf106
C12orf42
LINC00670
TMEM125
LDLRAD3
PCARE
RTL3
AC008267.1
SLITRK4
HTR1D
ALOX15B
OR2AP1
OR6C4
OR6C2
FOXS1
LRRC3B
ABCA13
C1orf194
ITLN1
ZNF648
SSC5D
C3orf80
PLD5
CYP8B1
SERTM1
ZSCAN4
PRF1
CHRM4
SHISA2
S1PR5
ARSJ
OR52N1
OR52N5
FCRL6
ADIPOQ
F2R
MUC16
PENK
TMEM132E
HEPHL1
TMEM45A
EDDM3B
EDDM3A
GPR88
TIGIT
RTKN2
FAM181B
TMEM30B
ENPP7
SHISAL2A
KCNA4
GABRG3
ZNF804B
NXPH4
BGN
PPP1R27
LCK
TSPEAR-AS2
MCEMP1
NEB
BEGAIN
GPC6
CSMD1
TMEM119
BX322650.1
CHST6
PRR36
AC005037.1
CABCOCO1
RIPK4
PGPEP1L
MARCHF11
BMP8A
B3GALT5
DNAH2
SH2D1A
GDF3
NUTM1
DHRS7C
NELL2
CDCA2
DDX53
B3GALT5-AS1
OR6C70
ANO9
AQP12B
MUC1
DLK1
LSAMP
ACTBP7
DBX2
NRG3
GRK1
AGBL4
AC013268.1
BTLA
SLC36A2
THBS2
DEFB132
CYP4A11
ANGPTL5
CIDEC
DCC
LUZP2
TCL6
SAMD11
ERC2
PALM3
C2orf66
COL14A1
RTP5
CLCN1
NWD1
DAZ1
SMTNL2
GPAT2P2
WASF4P
OSTN
SKOR1
PRELP
CNR2
NUGGC
LINC00943
ALKAL2
TOGARAM2
GJB4
PAX5
SPOCK3
MYT1
CPNE4
THEM5
CCDC196
HCAR1
DTHD1
LINC00336
BLM
HMGA2-AS1
GZMM
ATP11AUN
MYH6
SERPINB2
CBX3P7
ADAMTSL2
ZNF560
AKR1B10
TATDN2P1
ITGBL1
RD3
SMOC1
APCDD1L
BRINP2
PAX9
CD247
RYR3
CD3E
POU3F3
RN7SKP74
GPR160P1
LINC00449
LINC02408
AC144450.1
LINC02487
C6orf99
ECT2L
PLPP4
HSD3B2
NEU4
NAP1L6P
FAM155A
LINC02872
PSORS1C2
SPINK9
PCDHA1
AC005692.1
LINC01121
LINC02397
REXO1L1P
TTLL10-AS1
C2CD4B
AL049775.1
SLCO1B7
CRLF2
KLRC2
GMNC
RFPL3S
PPP1R12BP2
DEFA1
P2RX6P
DUXAP8
COLQ
MT-RNR1
IGKC
IGKV4-1
IGLV8-61
IGLV6-57
IGLV1-51
IGLV1-47
IGLV7-46
IGLV1-44
IGLV7-43
IGLV1-40
IGLV3-25
IGLV2-23
IGLV3-21
IGLV3-19
IGLV2-14
IGLV3-1
IGLC1
IGLC2
IGLC3
TRGV4
TRBV5-1
TRBC1
IGHA2
IGHG4
IGHG2
IGHA1
IGHG1
IGHG3
IGHD
IGHM
IGHV6-1
IGHV1-2
IGHV2-5
IGHV3-7
IGHV3-11
IGHV1-18
IGHV3-21
IGHV3-23
IGHV3-33
IGHV4-34
IGHV4-39
IGHV1-46
IGHV3-48
IGHV4-61
IGHV3-73
CTAGE1
AL031985.1
ST13P11
C1QBPP2
PPIAP16
FAM220CP
AC016769.1
AC010409.1
AC093270.1
AC006122.1
UCA1
TMEM213
LINC02026
VSTM5
RBBP4P4
AC142086.1
SLC6A10P
FER1L6
DCDC2C
NPIPA8
AC005323.1
C5orf49
TOMM40P2
AL512633.1
EFCAB8
FRG1JP
LRRC37A14P
ZC3H11B
ZNF859P
AL024474.1
AL390237.1
HSPD1P10
AL136131.1
AL033519.2
TDRD15
AL445189.1
CCNG1P1
CACYBPP3
AL391422.1
LINGO3
AL356234.1
RPL5P19
RCC2P7
HSPE1P26
RNU6ATAC35P
PSG7
IGLV9-49
AL646090.1
AC005165.1
CKMT1A
SUPT20HL2
AL078459.1
AC009226.1
SUPT20HL1
LINC02593
DAZAP2P1
AC022400.1
AC131097.2
LINC01567
IGHV4-59
PELATON
AL606970.1
AC093156.1
LINC02523
ZMIZ1-AS1
AC106053.1
IGHV3-74
BX664727.1
ZNF812P
AP000844.1
LINC01167
AL359092.1
LINC00853
AL355482.1
OPA1-AS1
SBF1P2
AL445645.1
FTH1P22
AL450996.1
NPM1P39
MIR137HG
DUXAP9
LINC00705
LINC01770
SFTA1P
ACKR4P1
AKR1C5P
PACRG-AS2
LINC00475
AC005237.1
AL450384.1
LINC01393
CCT4P2
AC012519.1
FAM225B
HNRNPA1P35
IGHV3-72
NPM1P18
GS1-594A7.3
NIPA2P1
AC000036.1
LINC02249
AL355482.2
RPL26P9
LINC02519
LEMD1-AS1
AL008733.1
TMEM252-DT
ACTG1P24
LINC01748
TEX41
TMEM256P2
FAM30A
NAALADL2-AS2
AC006001.2
LINC01359
RPS14P4
COX6A1P2
AC007036.1
C14orf132
LINC02798
AL160286.1
HCG15
AL133346.1
DLG1-AS1
AC099066.2
AL136114.1
HSD11B1-AS1
LINC01940
Z82190.1
MRLN
FLJ31104
AL138799.1
NGF-AS1
HSPD1P9
AL357140.2
AL161793.1
RPL5P27
HYAL6P
PRELID1P6
CYP4F29P
LNC-LBCS
TUBB4AP1
RPL21P50
BX284668.2
AC010731.1
MIR4432HG
AL136115.1
AL355310.2
MTND2P12
AC072022.1
AL034428.1
CSP1
AL669970.3
CICP9
EEF1DP1
UBTFL6
AC096570.1
ACTBP14
AL450992.1
RPS26P18
AC068491.2
HNRNPA1P66
LINC00582
LINC00377
SNHG31
AC104455.1
LINC01204
AL356753.1
LINC01822
AC004975.2
AC011242.1
RRN3P4
IMMTP1
RPS4XP5
FLJ31356
LIPT1P1
AC093585.1
PPIAP39
LINC00364
NFE4
HERC2P4
AL118508.1
CTF2P
ANKRD18B
AP000695.1
GPAA1P2
AC114878.1
PRELID1P7
AC099535.1
MTND2P16
AC005532.1
LINC01614
AL079301.1
LINC02541
CDC20P1
SCTR-AS1
AC009987.1
ARF4P4
AC099792.1
MANCR
LINC02613
AL358472.1
WASIR2
FAM225A
AGBL5-AS1
LUARIS
DLG3-AS1
TSPAN19
DLX6-AS1
LINC01388
LINC01819
MORF4L1P5
MTND5P15
LEF1-AS1
AC079781.3
Z99943.1
ASCL5
TMEM114
SLC30A6P1
SLC6A1-AS1
AL078590.2
AL683842.1
OR52U1P
ELN-AS1
GXYLT1P3
TGFB2-AS1
AL109809.1
AL008707.1
LINC01431
BMS1P22
TRBV29-1
HSPA8P18
AC018742.1
FAM157B
RPL15P5
LINC00884
ZFY-AS1
CCDC144NL-AS1
LINC00702
LINC01783
AC108462.1
AC231533.2
AC019068.1
PIRT
ANAPC1P1
AL356417.2
SLC26A4-AS1
LINC01136
AL162727.1
AP000695.2
BTF3P6
AL157895.1
TXNP6
LINC02433
RHBDF1P1
AL035446.1
ELOBP4
TMEM229A
ANAPC1P4
AC243772.3
GAPDHP49
MRPS10P2
SNX18P7
LINC01426
AC007278.1
LINC01250
AL138930.1
AL353801.2
H2BP2
OR6C64P
TUBB8P11
AL603840.1
NXT1-AS1
LINC01239
LINC01827
AC092839.2
SHISA8
AC073909.1
LINC02248
AL022318.1
GXYLT1P6
DPY19L2P4
RPS26P31
AC103923.1
AL445183.2
MXRA5Y
ANKRD34C
MFRP
AC007389.2
AL031429.1
HNRNPA1P29
CNN2P3
TSPEAR-AS1
RBMS3-AS3
AC115285.1
LINC01553
LINC01779
Z83313.1
AC018816.1
LINC01447
AC091132.2
GPC5-IT1
CLEC2L
AC007557.3
TRHDE-AS1
SCAT8
AC091806.1
UBE2L5
AC067956.1
PKMP1
AC007278.2
KPNA2P1
H3P36
RNF217-AS1
ASNSP3
AL356000.1
LINC01844
OVAAL
AL034550.1
LINC01563
AC007750.1
RAP1BP1
OR52N3P
KRT18P52
GLIS3-AS1
AL357793.2
FUCA1P1
PRMT5-AS1
NR2F1-AS1
AC092447.7
CKMT1B
PRSS56
LRRC52-AS1
AL445220.1
LINC00398
NALT1
SIRPG-AS1
NFIA-AS2
LINC01238
AL441964.1
ARPC3P2
AL731892.1
AC108058.1
AC067751.1
MTND3P23
AC004969.1
MEMO1P3
RN7SL11P
SIDT1-AS1
RPL7P38
AC112487.1
FLYWCH1P1
AL354710.2
DEFA3
IGKV1-6
RALBP1P1
IGKV3-20
TEX35
GPAA1P1
AL450384.2
IGKV1-17
SAMMSON
RN7SL116P
FAM214BP1
L1TD1
AADACP1
AC082651.1
AC126182.1
IGKV1-16
AC025271.1
LINC00881
RPL12P31
ENPP7P4
WDR82P2
IGKV3-11
AC108734.2
ARHGAP8
AGGF1P3
AC069499.1
IGKV1-9
RN7SL655P
AC108734.3
IGKV1-33
RPL36AP41
AC092597.1
RPL18P1
IGKV2D-28
PDE6B-AS1
RHOT1P3
VN1R105P
AC040975.1
AC110769.1
IGKV2D-29
IGKV1-12
FGF14-IT1
PTPRVP
RN7SL89P
IGKV1-5
KRTAP10-11
UPK3B
AC080013.2
RPL21P116
CACNA2D3-AS1
RPL12P6
WDR86-AS1
RPS3AP16
RPSAP5
THAP12P2
RN7SL308P
RPL35P6
IGKV2-28
IFITM10
DUXAP10
RPS3AP31
IGKV3-15
AC126182.2
AC105918.1
IGKV1-27
AC108676.1
AC084754.1
AP005717.1
AC106793.1
RIC3-DT
SOCS2-AS1
WDR45P1
LINC02120
TNXA
LINC02504
AC011352.1
AC021134.1
FGF10-AS1
AC098827.1
AC026746.1
TECRP2
KRT8P48
AC106882.1
GDNF-AS1
LY75-CD302
ARHGAP22-IT1
TOX4P1
LINC01085
AC091180.2
LINC01948
AC037441.1
ACTN3
AC008638.1
AC114284.1
AC027801.2
BCLAF1P1
AC012640.1
AC112249.1
AC036214.1
CASC9
LINC01470
AC011352.2
LINC01258
AC117383.2
AC005699.1
AC106897.1
LINC02261
AC112206.3
LINC00964
AC006487.1
CCT7P2
AC096719.1
AC069360.1
LINC02232
AC093607.1
AC091826.1
AC016559.3
AC017037.2
PPIAP76
AP004147.1
AC007126.1
AC112206.4
REELD1
LINC00491
CCDC169-SOHLH2
OR7E99P
RPEP1
AC106865.1
AC093730.1
AC108865.1
AC022905.1
MARCHF11-AS1
SLC25A30-AS1
AC093281.2
LINC01843
AC079140.3
AC112203.1
AC103764.1
LINC02384
AC011352.3
PCAT4
AC099550.1
LINC00958
AC079380.1
AC113615.1
LINC01094
LINC01099
LIX1-AS1
IGKV1D-39
IARS2P1
LINC01267
LINC02172
PCDHA12
RN7SKP64
RN7SKP57
AP003548.1
AC090819.1
AC055854.1
AC037441.2
AC110998.1
AC090192.2
AC090541.1
AC008627.1
AL606534.4
AC022034.3
VTA1P2
AF121898.1
AC100849.1
AC067817.1
AC100802.1
LINC01151
AC022679.1
AC026688.1
AC008438.2
AC010609.1
AC087627.1
MAPK6P5
AC011773.1
AC026688.2
AC011379.2
LINC02584
SF3A3P2
AP001284.1
NAV2-AS3
BBOX1-AS1
AP003393.1
AP003555.1
AP002884.1
AC103681.2
AL139174.1
IGLL5
GLYATL1P2
LMNTD2-AS1
AP001636.2
AC136475.2
AC111188.1
AP000755.1
AC109635.3
AP001646.2
AC009652.1
LINC02720
GLYATL1P1
NAV2-IT1
ABCC6P2
ENPP7P8
AP001830.1
AP000926.1
SMILR
AC022182.3
HCAR3
GAU1
AC090625.2
MIR9-3HG
AP000439.1
AC007570.1
RMST
AC069503.1
AC024901.1
HADHAP2
MT1JP
TOMM20P2
AP002518.1
NTAN1P3
AC007552.2
AC079866.2
OR13A1
AC005906.2
TCP1P3
AL513165.2
AC018653.3
AP000462.3
SRSF3P1
CLLU1
AC112229.3
LNCOG
AC007569.1
LINC01619
AL589743.1
RACGAP1P
PPFIA2-AS1
AC107032.2
AC126755.3
AL512356.1
AC007298.1
AC089983.1
AC026765.3
AC011595.2
LINC02823
AC010196.1
AL391516.1
AC022469.1
AC013451.1
AC009396.1
AL359317.1
AL157871.2
ZNF519P3
LINC02308
AL137786.1
LINC01193
AL355102.3
AL358335.1
AC122685.1
AC026888.1
LINC02312
FDPSP3
NDUFB8P1
AL132642.1
ACTN1-AS1
LINC00648
RANBP20P
AC084855.2
LINC02345
LIPC-AS1
MTND5P32
AC087516.1
HNRNPCP3
HMGB3P26
BLID
AC066616.2
LINGO1-AS1
MTCYBP23
AC084756.1
HNRNPA1P71
AC107980.1
LINC00933
AC087516.2
AL138976.2
AL596325.1
LINC00567
PWRN1
AC007938.1
AL928711.1
TGFBR3L
AC092620.2
AC104066.4
AC068987.1
AC139426.1
AQP4-AS1
AC092119.1
AL031709.1
AL365181.1
AC131902.1
MYL12BP1
TPST2P1
AC027702.1
Z98885.2
AC004158.1
AL591643.1
SERTM2
AC026461.3
AC055876.4
AC025280.1
LINC00565
AL356489.2
AL008628.1
AC005730.2
LINC02544
AC019294.3
RUNX2-AS1
CDC37P2
LMO7-AS1
TMEM178B
AL049555.1
AC009486.1
LINC02473
AC009154.1
AC013640.1
AC025271.2
LARP4P
LINC02152
LINC01616
AC012645.2
AC136944.3
AC124068.2
AC037471.2
HERC2P8
AC233266.2
LINC02177
NDUFB10P2
AC005692.2
AC103988.1
AC092337.1
AC140479.3
AC006058.1
TCF24
AC084782.2
LINC02186
AC108134.2
MYMX
AL022341.2
SPON1
AC005722.3
GLIS2-AS1
AC009121.3
AC007342.5
AC127521.1
AC119396.1
TMEM238L
AC100872.2
PPIAL4C
AC011095.1
RN7SL823P
AF186192.3
AC145207.6
THY1-AS1
LINC00672
AC103810.1
AC005291.1
AC096708.1
AC006030.1
RN7SL431P
MYH4
SDHCP1
AC096708.2
AC132872.2
AC103808.2
AC107926.1
AC090337.1
AP001496.2
AC090774.1
AC016866.2
ANXA8
AC079336.3
AC100778.3
AC024267.4
AC002091.1
LINC01910
AP001178.3
AC103808.6
AC243964.3
AP001010.1
AC011444.1
AP001357.1
E2F3P1
AC005336.1
AC015911.3
CTBP2P7
AC025048.1
AC068473.3
AC012569.1
AC090409.2
AC015911.7
AC005330.1
MIR924HG
SETBP1-DT
DNAH17-AS1
AC008759.1
AC010327.3
AC090699.2
LINC01864
AC015911.8
RPIAP1
AC008759.2
AL356740.1
AC074135.1
AC243960.1
AC124856.1
AC010271.1
FENDRR
AC020909.2
MTDHP4
AC005523.1
AC003956.1
AC020904.1
AC245128.3
VN1R87P
VN1R90P
AC011487.2
LINC01711
AC020908.2
HOMER3-AS1
AC007193.2
ZNF350-AS1
AL589765.6
AC245884.10
MAP2K4P1
AL022067.1
AL117336.1
MEI4
AL136115.2
AL513318.2
AL359881.2
AF131215.7
LINC01480
AL162730.1
DPPA3P3
AC135506.1
BX322635.1
AC113368.1
LINC01235
AC009549.1
AC005070.1
C17orf50
AC004805.2
AC087763.1
AC015849.5
AL133338.2
AC019257.2
AL137072.1
AC020907.4
AC004130.2
AC091488.1
AL035417.2
CCL5
LINC02427
AC245389.1
LINC02550
AC112230.1
AC104771.1
LINC01215
AL096865.1
AC005828.7
AC008972.1
AL355612.1
AC008966.2
AC005972.2
AC114760.2
AC108865.2
AL356277.3
TPTE2P2
AP003355.2
AC008035.1
AL008729.2
BX284668.6
LINC02538
AC009974.1
AC015712.6
AC112250.2
AP000525.1
AC079834.1
AC107294.2
MYHAS
C2orf15
AL121845.2
AC110609.1
AC133528.1
OR2A13P
AC000068.3
AC016717.2
AC005291.2
AC107294.3
AL139124.1
AC112229.4
AL391069.2
AP000229.1
FOXD4L6
AC096708.3
AC008033.3
AL135999.3
AC106739.1
AC022929.2
AC131902.2
LINC02334
AL121772.1
SEC22B2P
AC009154.2
AC007336.2
AL136964.1
AL136317.2
RN7SL600P
SCARNA16
CCL16
AL161431.1
CCL4
FGD5P1
CCL18
STPG3-AS1
AC025580.3
AC090527.4
AC009152.1
SIK1B
AC109809.1
CCL4L2
AC006538.3
AC008833.1
AC245014.3
AC105105.4
AL445649.1
AC069499.2
AC078880.5
AC120498.10
TOMM40P1
AC007325.2
AL160412.1
AL034550.2
SRCIN1
RN7SL473P
AC010271.2
AL359854.1
PNMA8C
NEFL
AC008759.3
CCL3
AL109811.3
AL138995.1
AL031651.2
AL138960.1
AL136317.3
P3R3URF-PIK3R3
AL354811.1
IGLV2-8
TBC1D3C
AC015712.7
AC006213.5
AL589182.2
AC037198.2
AC023310.4
CU638689.1
AC010533.1
AC026797.1
AC244517.4
AC098476.1
AC015656.1
AC004014.2
AC009108.4
AC061709.3
CR559946.2
AL390961.3
AP000720.1
AL139288.2
AL645730.1
AP000695.3
AC099494.1
AL008638.3
AC109446.4
AL356274.2
AC010653.2
AL132642.2
AP000720.2
AC024610.2
AC080100.1
AL356266.1
SOWAHCP2
LINC02033
AC018892.3
AC018659.8
AC010480.1
AC010894.4
AC019278.1
AC097637.2
AC243960.7
AL008638.6
AL096816.1
AC098679.3
LINC01669
AC126564.1
AL031719.2
AC124303.2
AF131216.4
AL079342.3
AC108215.1
AL137058.3
AC009831.4
IGHV1-69D
LINC01348
KCNIP4-IT1
AL157396.1
LINC01127
TGFB2-OT1
ERC2-IT1
AC007389.3
IGHV7-4-1
AL157888.1
AL157815.1
AL162727.3
AC107068.2
AL162456.1
LINC02456
AL159152.1
C13orf46
AL356234.3
LINC02183
AC087280.2
AC109462.3
AL136985.3
LINC02775
AL512643.1
FAM238C
AL031686.1
AC013271.1
