# Supplementary material for: Exploring key genes associated with neutrophil function and neutrophil extracellular traps in heart failure: a comprehensive analysis of single-cell and bulk sequencing data
Source: Front Cell Dev Biol. 2023 Oct 24;11:1258959. doi: 10.3389/fcell.2023.1258959 (PMC10628466; doi:10.3389/fcell.2023.1258959)
Supplement: Supplementary file 2 [file Table4.XLSX]

## Sheet: Sheet 1
Only Random Foreast
