# Supplementary material for: Exploring key genes associated with neutrophil function and neutrophil extracellular traps in heart failure: a comprehensive analysis of single-cell and bulk sequencing data
Source: Front Cell Dev Biol. 2023 Oct 24;11:1258959. doi: 10.3389/fcell.2023.1258959 (PMC10628466; doi:10.3389/fcell.2023.1258959)
Supplement: Supplementary file 3 [file Table1.XLSX]

## Sheet: Sheet1
ALPL
BST1
CD93
CREB5
CRISPLD2
CSF3R
DYSF
CPPED1
FPR1
G0S2
HIST1H2BC
HPSE
CXCR1
LILRB2
MME
PDE4B
SIGLEC5
SLC22A4
SLC25A37
TECPR2
TNFRSF10C
AKT1
AKT2
ATG7
CLEC6A
CSF3
CTSG
CYBB
DNASE1
ELANE
ENTPD4
F3
HMGB1
IL17A
IL1B
IL6
IL8
IRAK4
ITGAM
ITGB2
KCNN3
MAPK1
MAPK3
MTOR
PTAFR
PIK3CA
RIPK1
RIPK3
SELP
SELPLG
SIGLEC14
TLR2
TLR4
TLR7
TLR8
TNF
MPO
VNN3
MMP9
KCNJ15
PADI4
FCGR3B
S100A12
CEACAM3
FPR2
CXCR2
FCAR
CYP4F3
MGAM
