# Supplementary material for: Exploring key genes associated with neutrophil function and neutrophil extracellular traps in heart failure: a comprehensive analysis of single-cell and bulk sequencing data
Source: Front Cell Dev Biol. 2023 Oct 24;11:1258959. doi: 10.3389/fcell.2023.1258959 (PMC10628466; doi:10.3389/fcell.2023.1258959)
Supplement: Supplementary file 4 [file Table7.XLSX]

## Sheet: Sheet1
Fcgr4	gene	GAPDH	ΔCt	2-ΔCT	2-ΔCTaver	2-ΔΔCT
sham1	25.8123	19.5377	6.27464	0.0129165	0.00806058	1.60243
sham2	26.0842	18.9017	7.18251	0.00688415		0.854051
sham3	25.7894	17.9549	7.8345	0.00438109		0.54352
TAC1	26.2217	19.1823	7.03942	0.00760194		0.943101
TAC2	26.6615	19.5965	7.06499	0.00746837		0.92653
TAC3	26.0182	19.8523	6.16586	0.0139281		1.72793
Vnn3	gene	GAPDH	ΔCt	2-ΔCT	2-ΔCTaver	2-ΔΔCT
sham1	30.4585	19.5377	10.9209	0.00051581	0.000301931	1.70837
sham2	31.3444	18.9017	12.4427	0.000179624		0.594918
sham3	30.1697	17.9549	12.2149	0.00021036		0.696714
TAC1	29.6138	19.1823	10.4315	0.000724113		2.39827
TAC2	29.6861	19.5965	10.0896	0.000917789		3.03973
TAC3	30.0539	19.8523	10.2016	0.000849228		2.81265
Fpr2	gene	GAPDH	ΔCt	2-ΔCT	2-ΔCTaver	2-ΔΔCT
sham1	29.3923	19.5377	9.85464	0.00108009	0.000833076	1.29651
sham2	29.2102	18.9017	10.3085	0.000788566		0.946571
sham3	28.5859	17.9549	10.631	0.000630574		0.756923
TAC1	27.9388	19.1823	8.75647	0.00231227		2.77558
TAC2	29.0233	19.5965	9.42677	0.00145298		1.74411
TAC3	28.9179	19.8523	9.06559	0.00186632		2.24027
Cxcr2	gene	GAPDH	ΔCt	2-ΔCT	2-ΔCTaver	2-ΔΔCT
sham1	30.6974	19.5377	11.1597	0.000437102	0.000351386	1.24394
sham2	30.037	18.9017	11.1354	0.000444549		1.26513
sham3	30.4559	17.9549	12.501	0.000172508		0.490935
TAC1	29.356	19.1823	10.1737	0.000865773		2.46388
TAC2	29.8994	19.5965	10.3029	0.000791638		2.2529
TAC3	29.842	19.8523	9.98971	0.000983554		2.79907
