# Supplementary material for: Exploring key genes associated with neutrophil function and neutrophil extracellular traps in heart failure: a comprehensive analysis of single-cell and bulk sequencing data
Source: Front Cell Dev Biol. 2023 Oct 24;11:1258959. doi: 10.3389/fcell.2023.1258959 (PMC10628466; doi:10.3389/fcell.2023.1258959)
Supplement: Supplementary file 5 [file Table3.XLSX]

	cell_type	Score
AAACGGGGTCGCGGTT-1_SHAM1w	Neutro/Mono	0.867872045
AAACGGGTCATGTGGT-1_SHAM1w	Neutro/Mono	0.912378303
AACTCCCGTGAAAGAG-1_SHAM1w	Neutrophil1	0.033379694
AACTGGTGTCTCAACA-1_SHAM1w	Neutro/Mono	0.76147427
AAGGTTCAGGCAAAGA-1_SHAM1w	Neutrophil2	0.54659249
ACATACGGTTTGCATG-1_SHAM1w	Neutrophil2	0.767037552
ACCTTTATCCACTCCA-1_SHAM1w	Neutro/Mono	0.980528512
ACTATCTGTACAGCAG-1_SHAM1w	Neutrophil2	0.909596662
AGAGCGATCATCATTC-1_SHAM1w	Neutrophil2	0.914464534
AGATTGCGTTTGGGCC-1_SHAM1w	Neutrophil2	0.780250348
AGGCCGTCAAGTCATC-1_SHAM1w	Neutrophil2	0.770514604
AGGGTGAAGATATGGT-1_SHAM1w	Neutrophil2	0.879694019
AGTAGTCGTTGTCTTT-1_SHAM1w	Neutro/Mono	0.993045897
AGTGGGAAGTTACGGG-1_SHAM1w	Neutrophil2	0.47635605
ATAAGAGCATACTCTT-1_SHAM1w	Neutro/Mono	0.707927677
ATCATGGTCATCATTC-1_SHAM1w	Neutrophil2	0.515994437
CAACCTCAGACTACAA-1_SHAM1w	Neutrophil2	0.981919332
CACACAACACCCAGTG-1_SHAM1w	Neutro/Mono	0.899860918
CACACAATCGTACCGG-1_SHAM1w	Neutrophil1	0.271210014
CACATTTGTCGTTGTA-1_SHAM1w	Neutro/Mono	0.728789986
CACTCCATCACCTCGT-1_SHAM1w	Neutrophil2	0.384561892
CAGATCAAGCTGGAAC-1_SHAM1w	Neutro/Mono	0.950625869
CATTATCGTCTGATCA-1_SHAM1w	Neutro/Mono	0.47566064
CCCATACTCGTGACAT-1_SHAM1w	Neutrophil2	0.461752434
CCTATTATCTACGAGT-1_SHAM1w	Neutrophil2	0.561196106
CCTTCGAGTGTGAAAT-1_SHAM1w	Neutrophil2	0.628650904
CGACTTCTCGTACCGG-1_SHAM1w	Neutrophil2	0.802503477
CGAGCCATCGCCCTTA-1_SHAM1w	Neutrophil2	0.997218359
CGAGCCATCGGCGCTA-1_SHAM1w	Neutro/Mono	0.828929068
CGCGGTATCGAGAGCA-1_SHAM1w	Neutrophil2	0.842141864
CGTGAGCTCGAGCCCA-1_SHAM1w	Neutro/Mono	0.59596662
CTAAGACGTTGGTAAA-1_SHAM1w	Neutrophil2	0.601529903
CTAAGACTCCTCATTA-1_SHAM1w	Neutrophil2	0.889429764
CTACGTCGTCTAGCCG-1_SHAM1w	Neutrophil2	0.694019471
CTAGTGAAGAAACCTA-1_SHAM1w	Neutro/Mono	0.982614743
CTAGTGAGTAAATGTG-1_SHAM1w	Neutrophil2	0.3581363
CTCACACGTATGAATG-1_SHAM1w	Neutrophil2	0.353963839
GAAACTCGTACCAGTT-1_SHAM1w	Neutrophil2	0.808066759
GACCAATCAAAGAATC-1_SHAM1w	Neutrophil2	0.603616134
GACGCGTAGATAGGAG-1_SHAM1w	Neutrophil1	0.240611961
GACGGCTCAAGCGATG-1_SHAM1w	Neutrophil2	0.766342142
GACTAACTCCCTAATT-1_SHAM1w	Neutrophil2	0.653685675
GAGCAGAGTGTGACCC-1_SHAM1w	Neutrophil2	0.532684284
GCACATAAGGGTATCG-1_SHAM1w	Neutrophil2	0.597357441
GCATGATTCGCAAACT-1_SHAM1w	Neutrophil2	0.787204451
GCGACCACACATCCGG-1_SHAM1w	Neutrophil2	0.47705146
GCGCAACGTTTACTCT-1_SHAM1w	Neutrophil2	0.818497914
GCGCAACTCAAAGACA-1_SHAM1w	Neutro/Mono	0.589012517
GCTGCAGAGATCCGAG-1_SHAM1w	Neutro/Mono	0.825452017
GGACAAGGTCTAAAGA-1_SHAM1w	Neutrophil2	1
GGATTACCAGCTGTGC-1_SHAM1w	Neutro/Mono	0.798331015
GGCTCGACAATGTAAG-1_SHAM1w	Neutrophil2	0.631432545
GGCTGGTTCTGGTGTA-1_SHAM1w	Neutro/Mono	0.820584145
GGGACCTGTGCTCTTC-1_SHAM1w	Neutrophil2	0.61961057
GGGTCTGGTGGTAACG-1_SHAM1w	Neutro/Mono	0.696801113
GTCGGGTGTCCCGACA-1_SHAM1w	Neutrophil2	0.636995828
GTGCTTCCACGGCTAC-1_SHAM1w	Neutro/Mono	0.668289291
GTTCGGGTCCTTAATC-1_SHAM1w	Neutro/Mono	0.990959666
TACACGATCGCCATAA-1_SHAM1w	Neutrophil2	0.440194715
TACAGTGGTGCGATAG-1_SHAM1w	Neutro/Mono	0.986787204
TACCTTAGTCTCTTAT-1_SHAM1w	Neutrophil1	0.021557719
TACGGGCTCTTAACCT-1_SHAM1w	Neutrophil2	0.816411683
TACGGTACACCGTTGG-1_SHAM1w	Neutrophil2	0.759388039
TACTTACTCCTATTCA-1_SHAM1w	Neutrophil2	0.497218359
TAGTGGTAGGCATGTG-1_SHAM1w	Neutrophil2	0.563977747
TAGTGGTTCCTTGCCA-1_SHAM1w	Neutrophil2	0.639082058
TCGTACCAGTGAACAT-1_SHAM1w	Neutrophil2	0.979833102
TGCTACCGTCTGGTCG-1_SHAM1w	Neutrophil2	0.414464534
TGGCCAGCAGTCCTTC-1_SHAM1w	Neutro/Mono	0.771905424
TGGTTCCTCGCTGATA-1_SHAM1w	Neutrophil2	0.481919332
TTGCGTCTCGAACGGA-1_SHAM1w	Neutrophil2	0.837273992
TTTGGTTCATCACGAT-1_SHAM1w	Neutro/Mono	0.878998609
AAACGGGTCTGCTGCT-1_SHAM4w	Neutrophil1	0.193324061
AAAGATGCAGCCAGAA-1_SHAM4w	Neutrophil2	0.683588317
AACGTTGAGAAACCAT-1_SHAM4w	Neutrophil1	0.186369958
AACGTTGAGACCTAGG-1_SHAM4w	Neutro/Mono	0.69123783
AACTCCCAGTTGAGTA-1_SHAM4w	Neutrophil2	0.432545202
AACTGGTAGGACTGGT-1_SHAM4w	Neutrophil1	0.038247566
AACTGGTGTCCTCTTG-1_SHAM4w	Neutrophil2	0.542420028
AAGACCTGTCAATGTC-1_SHAM4w	Neutrophil1	0.030598053
AAGACCTTCAACACCA-1_SHAM4w	Neutrophil2	0.541029207
AAGACCTTCTGCTGCT-1_SHAM4w	Neutro/Mono	0.875521558
AAGGAGCCACTAAGTC-1_SHAM4w	Neutrophil2	0.423504868
AAGGCAGCAGCTGTAT-1_SHAM4w	Neutro/Mono	0.92767733
AAGGCAGGTAAAGTCA-1_SHAM4w	Neutrophil2	0.498609179
AAGGCAGTCCTCAACC-1_SHAM4w	Neutrophil1	0.010431154
AATCCAGCAGCTCGCA-1_SHAM4w	Neutrophil1	0.173852573
AATCGGTCACGAAGCA-1_SHAM4w	Neutrophil2	0.635605007
AATCGGTTCATGTAGC-1_SHAM4w	Neutrophil1	0.139777469
ACACCCTGTCATGCAT-1_SHAM4w	Neutrophil2	0.400556328
ACATGGTAGGAGTTTA-1_SHAM4w	Neutrophil2	0.347009736
ACATGGTCAGTAAGCG-1_SHAM4w	Neutrophil1	0.025730181
ACCCACTTCTATCCTA-1_SHAM4w	Neutrophil1	0
ACCTTTACAGCTGCTG-1_SHAM4w	Neutrophil1	0
ACCTTTATCGCACTCT-1_SHAM4w	Neutro/Mono	0.623087622
ACGAGCCAGACAAGCC-1_SHAM4w	Neutro/Mono	0.936022253
ACGAGCCAGGATGGTC-1_SHAM4w	Neutrophil1	0.232267038
ACGAGCCGTTACGACT-1_SHAM4w	Neutro/Mono	0.76077886
ACGAGGAGTGGAAAGA-1_SHAM4w	Neutro/Mono	0.963838665
ACGATACAGAGGGCTT-1_SHAM4w	Neutrophil2	0.374826147
ACGATACAGGCGATAC-1_SHAM4w	Neutrophil2	0.49930459
ACGCAGCAGCGGCTTC-1_SHAM4w	Neutrophil1	0.243393602
ACGCAGCCACCATCCT-1_SHAM4w	Neutrophil1	0.276773296
ACGCCAGAGTTGTAGA-1_SHAM4w	Neutrophil2	0.668984701
ACGGGCTAGGCCCTCA-1_SHAM4w	Neutrophil2	0.711404729
ACGTCAATCGGAAATA-1_SHAM4w	Neutrophil1	0.225312935
ACTATCTGTCTGATCA-1_SHAM4w	Neutrophil2	0.518776078
ACTGAGTAGGGTGTGT-1_SHAM4w	Neutrophil1	0.011821975
AGAGCGATCAGCCTAA-1_SHAM4w	Neutrophil1	0.0472879
AGAGCTTCAGTCACTA-1_SHAM4w	Neutrophil2	0.289986092
AGAGCTTTCCTATGTT-1_SHAM4w	Neutro/Mono	0.907510431
AGAGTGGCAGCATACT-1_SHAM4w	Neutrophil1	0.11821975
AGATCTGAGTGACTCT-1_SHAM4w	Neutrophil1	0.038942976
AGATCTGTCAGTTTGG-1_SHAM4w	Neutrophil1	0
AGCAGCCAGTCACGCC-1_SHAM4w	Neutrophil1	0.16759388
AGCAGCCTCTCGTATT-1_SHAM4w	Neutrophil1	0.043810848
AGCGGTCGTGCAGACA-1_SHAM4w	Neutrophil2	0.371349096
AGCTCCTGTCAACTGT-1_SHAM4w	Neutrophil2	0.534075104
AGCTCCTGTGATGCCC-1_SHAM4w	Neutrophil2	0.446453408
AGGTCATGTCGTCTTC-1_SHAM4w	Neutrophil1	0.218358832
AGTGAGGGTTAAGGGC-1_SHAM4w	Neutrophil2	0.391515994
AGTGAGGTCGTGGACC-1_SHAM4w	Neutrophil2	0.485396384
AGTGGGACAATCCGAT-1_SHAM4w	Neutro/Mono	0.88178025
ATAACGCGTACATCCA-1_SHAM4w	Neutrophil1	0.019471488
ATAACGCGTTTGACTG-1_SHAM4w	Neutrophil2	0.441585535
ATAAGAGGTTATCCGA-1_SHAM4w	Neutrophil2	0.582753825
ATCATCTCACGTAAGG-1_SHAM4w	Neutrophil1	0
ATCATGGAGAAGGTGA-1_SHAM4w	Neutrophil1	0.009040334
ATCCACCTCAATAAGG-1_SHAM4w	Neutro/Mono	0.930458971
ATCGAGTAGGGATGGG-1_SHAM4w	Neutrophil1	0.018776078
ATCGAGTGTTACTGAC-1_SHAM4w	Neutrophil2	0.324756606
ATCTACTCACGAGAGT-1_SHAM4w	Neutrophil2	0.317802503
ATCTGCCAGCGTAGTG-1_SHAM4w	Neutrophil1	0.031988873
ATGCGATAGACAGAGA-1_SHAM4w	Neutrophil1	0.034075104
ATGGGAGCATCGACGC-1_SHAM4w	Neutrophil1	0.211404729
ATTACTCCATGCTAGT-1_SHAM4w	Neutrophil2	0.280945758
ATTATCCCAAACAACA-1_SHAM4w	Neutro/Mono	0.745479833
ATTGGTGTCACGACTA-1_SHAM4w	Neutrophil1	0.045897079
ATTTCTGAGAGTCTGG-1_SHAM4w	Neutrophil1	0.117524339
ATTTCTGCATCGTCGG-1_SHAM4w	Neutrophil2	0.939499305
ATTTCTGGTATGAAAC-1_SHAM4w	Neutro/Mono	0.695410292
CAACCAAAGCTCCTCT-1_SHAM4w	Neutrophil2	0.715577191
CAACCAAGTACCAGTT-1_SHAM4w	Neutrophil1	0.020166898
CAACCAAGTGAGTATA-1_SHAM4w	Neutro/Mono	0.925591099
CAACCTCTCGTCTGCT-1_SHAM4w	Neutro/Mono	0.341446453
CAACTAGCAATCTGCA-1_SHAM4w	Neutrophil1	0.066759388
CAAGAAAAGATAGTCA-1_SHAM4w	Neutro/Mono	0.679415855
CAAGAAAGTCAGGACA-1_SHAM4w	Neutrophil2	0.412378303
CAAGTTGCACAGAGGT-1_SHAM4w	Neutrophil2	0.31015299
CAAGTTGCACCTTGTC-1_SHAM4w	Neutrophil1	0.020862309
CACAAACTCGCACTCT-1_SHAM4w	Neutrophil1	0.23922114
CACATTTAGGTGTGGT-1_SHAM4w	Neutrophil2	0.634909597
CACCACTCAGGGATTG-1_SHAM4w	Neutro/Mono	0.974965229
CACCTTGCACGTCTCT-1_SHAM4w	Neutrophil1	0.068845619
CACCTTGTCTCGTTTA-1_SHAM4w	Neutrophil1	0.264255911
CAGCAGCCAGACGCCT-1_SHAM4w	Neutrophil1	0.029207232
CAGCAGCCAGTTTACG-1_SHAM4w	Neutrophil1	0
CAGCCGATCAAGCCTA-1_SHAM4w	Neutrophil1	0.276077886
CAGGTGCGTAAGCACG-1_SHAM4w	Neutrophil2	0.299721836
CAGTAACTCCAGAGGA-1_SHAM4w	Neutrophil1	0.26216968
CAGTCCTTCCATGAGT-1_SHAM4w	Neutrophil2	0.652990264
CATCAAGAGGCATGTG-1_SHAM4w	Neutrophil2	0.437413074
CATCAGATCTTGTACT-1_SHAM4w	Neutrophil2	0.324061196
CATCCACAGAGGGCTT-1_SHAM4w	Neutrophil1	0.133518776
CATCCACGTCTAGCGC-1_SHAM4w	Neutro/Mono	0.408901252
CATGACAAGGCTAGGT-1_SHAM4w	Neutrophil2	0.662030598
CATGACATCGAATGGG-1_SHAM4w	Neutrophil2	0.506258693
CCACGGATCCGAACGC-1_SHAM4w	Neutrophil2	0.703755216
CCACTACCATATACGC-1_SHAM4w	Neutrophil1	0.246870654
CCAGCGACATGTCTCC-1_SHAM4w	Neutrophil2	0.861613352
CCATGTCAGTGTCCCG-1_SHAM4w	Neutrophil2	0.436022253
CCCAGTTAGCCCAATT-1_SHAM4w	Neutrophil1	0
CCCATACTCCGCGTTT-1_SHAM4w	Neutrophil2	0.504172462
CCCTCCTAGACAGGCT-1_SHAM4w	Neutrophil2	0.750347705
CCCTCCTTCAGCCTAA-1_SHAM4w	Neutrophil1	0.026425591
CCGGGATCATCCTAGA-1_SHAM4w	Neutrophil1	0.19123783
CCGGTAGCAGGCTCAC-1_SHAM4w	Neutrophil1	0
CCGTACTAGCTGCAAG-1_SHAM4w	Neutrophil2	0.516689847
CCGTACTAGTTGAGTA-1_SHAM4w	Neutro/Mono	0.964534075
CCTAAAGAGCCCAGCT-1_SHAM4w	Neutrophil2	0.435326843
CCTACACGTCCTCCAT-1_SHAM4w	Neutrophil1	0.222531293
CCTACACGTCGGCACT-1_SHAM4w	Neutrophil2	0.688456189
CCTACCAAGCTAGTTC-1_SHAM4w	Neutrophil2	0.655771905
CCTAGCTAGGCGTACA-1_SHAM4w	Neutrophil1	0.140472879
CCTATTACATACTCTT-1_SHAM4w	Neutrophil2	0.292767733
CCTCAGTTCCTAAGTG-1_SHAM4w	Neutrophil1	0.263560501
CCTCTGACACAGTCGC-1_SHAM4w	Neutrophil1	0.146036161
CCTTACGCACCGATAT-1_SHAM4w	Neutrophil1	0
CCTTCGACACCGAAAG-1_SHAM4w	Neutrophil2	0.502781641
CGACCTTTCCAAATGC-1_SHAM4w	Neutrophil2	0.364394993
CGACCTTTCTGGCGAC-1_SHAM4w	Neutrophil1	0.191933241
CGAGAAGAGTTAGCGG-1_SHAM4w	Neutrophil1	0.270514604
CGATCGGGTCGACTGC-1_SHAM4w	Neutrophil2	0.445062587
CGATTGACATGAACCT-1_SHAM4w	Neutrophil2	0.5472879
CGCCAAGGTCAAAGCG-1_SHAM4w	Neutrophil2	0.566759388
CGCGGTAGTGATGTGG-1_SHAM4w	Neutrophil1	0
CGCTATCAGTGTACGG-1_SHAM4w	Neutrophil1	0.255910987
CGCTTCATCTGCTTGC-1_SHAM4w	Neutrophil1	0.259388039
CGGACTGAGTACATGA-1_SHAM4w	Neutro/Mono	0.649513213
CGGACTGGTGTGAAAT-1_SHAM4w	Neutrophil1	0
CGTAGCGCAAGTCTGT-1_SHAM4w	Neutrophil1	0
CGTCTACCATGTCGAT-1_SHAM4w	Neutrophil2	0.971488178
CGTGAGCTCAACTCTT-1_SHAM4w	Neutrophil2	0.840055633
CGTGTCTCATAGACTC-1_SHAM4w	Neutrophil1	0.164812239
CGTGTCTTCGAGAGCA-1_SHAM4w	Neutro/Mono	0.931849791
CGTTAGAAGTCGAGTG-1_SHAM4w	Neutrophil1	0.239916551
CGTTCTGTCTCTGAGA-1_SHAM4w	Neutrophil1	0.016689847
CTAAGACGTACCGCTG-1_SHAM4w	Neutrophil2	0.368567455
CTACACCGTGTGTGCC-1_SHAM4w	Neutrophil2	0.641168289
CTACCCACATTTGCTT-1_SHAM4w	Neutrophil1	0.174547983
CTAGTGAGTCCGAACC-1_SHAM4w	Neutrophil1	0.02364395
CTAGTGATCGTCACGG-1_SHAM4w	Neutrophil1	0.011126565
CTCACACCACAACGCC-1_SHAM4w	Neutrophil1	0.207232267
CTCACACCACACTGCG-1_SHAM4w	Neutrophil1	0.205146036
CTCAGAAAGGGTTCCC-1_SHAM4w	Neutrophil2	0.923504868
CTCATTAAGTCTCGGC-1_SHAM4w	Neutrophil1	0.073018081
CTCCTAGCAGGGCATA-1_SHAM4w	Neutro/Mono	0.95201669
CTCGTCACACGCCAGT-1_SHAM4w	Neutrophil1	0.179415855
CTCTAATCATCTGGTA-1_SHAM4w	Neutrophil1	0.150208623
CTCTACGCACCATGTA-1_SHAM4w	Neutro/Mono	0.95132128
CTGAAACGTAGCGCTC-1_SHAM4w	Neutrophil1	0.022253129
CTGAAGTGTAGCACGA-1_SHAM4w	Neutrophil2	0.40403338
CTGATCCCAATCACAC-1_SHAM4w	Neutrophil1	0.14394993
CTGATCCCATTGCGGC-1_SHAM4w	Neutrophil1	0.195410292
CTGCTGTAGCACCGTC-1_SHAM4w	Neutro/Mono	0.956884562
CTGCTGTTCTTGCATT-1_SHAM4w	Neutrophil1	0.012517385
CTGGTCTGTGTGGCTC-1_SHAM4w	Neutro/Mono	0.933936022
CTGGTCTTCCGAATGT-1_SHAM4w	Neutrophil1	0
CTTAACTAGACCGGAT-1_SHAM4w	Neutrophil1	0.171070932
CTTAACTGTGTAAGTA-1_SHAM4w	Neutrophil1	0.217663421
CTTACCGGTCAAAGCG-1_SHAM4w	Neutrophil2	0.478442281
CTTCTCTTCTGCTTGC-1_SHAM4w	Neutrophil1	0.084144645
CTTGGCTCAATGTAAG-1_SHAM4w	Neutrophil1	0.059805285
CTTGGCTGTTCAGACT-1_SHAM4w	Neutrophil1	0
GAAATGACAGATCCAT-1_SHAM4w	Neutrophil1	0.223226704
GAAATGACATGAACCT-1_SHAM4w	Neutrophil2	0.519471488
GAACATCAGCCACGCT-1_SHAM4w	Neutro/Mono	0.85674548
GAACATCCATGGTCTA-1_SHAM4w	Neutrophil1	0.164116829
GAATAAGCACCTATCC-1_SHAM4w	Neutrophil2	0.962447844
GAATGAACATGCCTTC-1_SHAM4w	Neutrophil1	0.054242003
GAATGAAGTCTCTTAT-1_SHAM4w	Neutrophil1	0.032684284
GAATGAATCTTGCATT-1_SHAM4w	Neutrophil1	0
GACGCGTTCCGAAGAG-1_SHAM4w	Neutro/Mono	0.874130737
GACGTGCCAGACAAAT-1_SHAM4w	Neutrophil2	0.401947149
GACGTTAAGGTGGGTT-1_SHAM4w	Neutrophil1	0.256606398
GACGTTAGTACTTGAC-1_SHAM4w	Neutrophil2	0.841446453
GACTAACAGGTAGCCA-1_SHAM4w	Neutrophil1	0
GACTAACCAAGTACCT-1_SHAM4w	Neutrophil1	0.257997218
GAGCAGACAGGCTGAA-1_SHAM4w	Neutro/Mono	0.908205841
GATCAGTGTAGAGCTG-1_SHAM4w	Neutrophil1	0.036161335
GATCGATCAGTATCTG-1_SHAM4w	Neutrophil2	0.66759388
GATCTAGCAGCGTCCA-1_SHAM4w	Neutrophil2	0.410987483
GATGAAAAGCTGTTCA-1_SHAM4w	Neutro/Mono	0.337969402
GATGCTAAGTGGGCTA-1_SHAM4w	Neutrophil1	0.198887344
GCAAACTCATGCTGGC-1_SHAM4w	Neutrophil2	0.639777469
GCAATCACACCATGTA-1_SHAM4w	Neutrophil2	0.586230876
GCACTCTAGTACACCT-1_SHAM4w	Neutrophil1	0
GCAGCCATCTCGGACG-1_SHAM4w	Neutrophil2	0.749652295
GCATACACAGTCAGAG-1_SHAM4w	Neutrophil2	0.710709318
GCATACATCCTATGTT-1_SHAM4w	Neutrophil2	0.300417246
GCATGCGAGGTACTCT-1_SHAM4w	Neutrophil1	0.058414465
GCATGTATCCGCATCT-1_SHAM4w	Neutrophil1	0
GCCAAATTCTTTAGGG-1_SHAM4w	Neutrophil2	0.372044506
GCGACCATCTGGCGTG-1_SHAM4w	Neutro/Mono	0.767732962
GCGAGAAGTGTTCGAT-1_SHAM4w	Neutrophil1	0.153685675
GCGAGAATCGCGTTTC-1_SHAM4w	Neutrophil1	0.069541029
GCGCAACTCAACCAAC-1_SHAM4w	Neutro/Mono	0.844923505
GCTCCTATCGTTACAG-1_SHAM4w	Neutrophil1	0.280250348
GCTGCTTAGATGTCGG-1_SHAM4w	Neutro/Mono	0.921418637
GCTGCTTAGGCAGGTT-1_SHAM4w	Neutro/Mono	0.936717663
GCTGCTTGTCTCATCC-1_SHAM4w	Neutro/Mono	0.933240612
GGAACTTAGCTAAGAT-1_SHAM4w	Neutrophil1	0.255215577
GGATGTTCAGTATAAG-1_SHAM4w	Neutrophil1	0.111961057
GGCGACTAGTACTTGC-1_SHAM4w	Neutrophil2	0.748261474
GGCTCGACATATACGC-1_SHAM4w	Neutrophil1	0.135605007
GGCTCGACATGCTAGT-1_SHAM4w	Neutrophil2	0.527816412
GGCTCGATCTCATTCA-1_SHAM4w	Neutrophil1	0.194714882
GGCTGGTTCTGTTGAG-1_SHAM4w	Neutro/Mono	0.360222531
GGGAGATTCTAGAGTC-1_SHAM4w	Neutrophil2	0.700278164
GGGCATCAGCTAGCCC-1_SHAM4w	Neutrophil1	0.050069541
GGGCATCTCCAATGGT-1_SHAM4w	Neutrophil1	0.107093185
GGGTTGCAGACAGAGA-1_SHAM4w	Neutrophil2	0.627955494
GGTATTGTCCTTTACA-1_SHAM4w	Neutrophil1	0.245479833
GGTATTGTCGAATGCT-1_SHAM4w	Neutrophil1	0.204450626
GTAACTGTCACTCCTG-1_SHAM4w	Neutrophil1	0.097357441
GTACTCCCACCAGATT-1_SHAM4w	Neutrophil2	0.28511822
GTACTCCGTGCTGTAT-1_SHAM4w	Neutrophil2	0.530598053
GTAGGCCTCCGGCACA-1_SHAM4w	Neutrophil2	0.637691238
GTATCTTCACCATCCT-1_SHAM4w	Neutrophil1	0.028511822
GTCAAGTCAGGTTTCA-1_SHAM4w	Neutrophil1	0.233657858
GTCAAGTCATCTCGCT-1_SHAM4w	Neutrophil2	0.413769124
GTCAAGTTCGAGGTAG-1_SHAM4w	Neutrophil1	0.200278164
GTCACAAAGCACCGCT-1_SHAM4w	Neutrophil1	0.202364395
GTCACGGAGAAAGTGG-1_SHAM4w	Neutrophil1	0.066063978
GTCTCGTAGATATGGT-1_SHAM4w	Neutrophil1	0
GTGCAGCGTACTTCTT-1_SHAM4w	Neutrophil1	0.009735744
GTGCATATCGTGACAT-1_SHAM4w	Neutrophil2	0.436717663
GTGCGGTAGGTCGGAT-1_SHAM4w	Neutrophil1	0.04798331
GTGCGGTCACTTGGAT-1_SHAM4w	Neutrophil1	0.248261474
GTGTGCGCATAGTAAG-1_SHAM4w	Neutrophil1	0.247566064
GTTAAGCAGCTAGGCA-1_SHAM4w	Neutrophil2	0.509040334
GTTCGGGAGTACGTTC-1_SHAM4w	Neutrophil1	0.049374131
GTTCGGGGTGCACTTA-1_SHAM4w	Neutro/Mono	0.672461752
TAAGCGTAGTCTCCTC-1_SHAM4w	Neutrophil2	0.399860918
TAAGCGTCAACACGCC-1_SHAM4w	Neutrophil1	0.209318498
TACACGATCAGCCTAA-1_SHAM4w	Neutro/Mono	0.9527121
TACAGTGGTCACCTAA-1_SHAM4w	Neutrophil2	0.654381085
TACCTTACATCGGAAG-1_SHAM4w	Neutrophil2	0.294853964
TACGGATGTTGTACAC-1_SHAM4w	Neutro/Mono	0.69054242
TACGGATTCCACTGGG-1_SHAM4w	Neutro/Mono	0.645340751
TACGGGCCAATTCCTT-1_SHAM4w	Neutrophil1	0.013908206
TACTCATCAGTAGAGC-1_SHAM4w	Neutro/Mono	0.678720445
TACTCGCTCAACACCA-1_SHAM4w	Neutrophil1	0.017385257
TACTTACAGCGGATCA-1_SHAM4w	Neutrophil1	0.248956885
TACTTACAGGTGGGTT-1_SHAM4w	Neutrophil1	0
TAGACCAAGGCAATTA-1_SHAM4w	Neutrophil2	0.600139082
TAGGCATAGCCCAACC-1_SHAM4w	Neutrophil2	0.627260083
TAGGCATGTTCATGGT-1_SHAM4w	Neutrophil2	0.513212796
TAGTTGGGTAGCGTGA-1_SHAM4w	Neutrophil1	0.226703755
TATCTCAAGTACTTGC-1_SHAM4w	Neutrophil1	0.221140473
TATCTCACACGAGAGT-1_SHAM4w	Neutro/Mono	0.860917942
TATCTCAGTGACTACT-1_SHAM4w	Neutrophil1	0.235744089
TATGCCCGTCCAACTA-1_SHAM4w	Neutrophil1	0.244089013
TATTACCCAGGGAGAG-1_SHAM4w	Neutrophil2	0.312239221
TATTACCGTAGCGCAA-1_SHAM4w	Neutrophil2	0.336578581
TCAACGACAAGACGTG-1_SHAM4w	Neutrophil1	0.196105702
TCAACGATCAGTTAGC-1_SHAM4w	Neutrophil1	0.013212796
TCAATCTAGCTTTGGT-1_SHAM4w	Neutrophil2	0.393602225
TCAATCTAGGAATCGC-1_SHAM4w	Neutrophil1	0.23783032
TCAATCTTCTGGCGTG-1_SHAM4w	Neutrophil1	0.02294854
TCACAAGCAAACGTGG-1_SHAM4w	Neutro/Mono	0.884561892
TCACAAGGTTAGTGGG-1_SHAM4w	Neutrophil1	0.154381085
TCAGCTCGTAGCAAAT-1_SHAM4w	Neutrophil1	0.082753825
TCAGCTCTCAGCGACC-1_SHAM4w	Neutrophil2	0.509735744
TCCACACAGCACACAG-1_SHAM4w	Neutrophil2	0.282336579
TCCACACCACAGCGTC-1_SHAM4w	Neutrophil2	0.328929068
TCCACACCATGCCTTC-1_SHAM4w	Neutro/Mono	0.283031989
TCCCGATAGTAATCCC-1_SHAM4w	Neutrophil1	0.109874826
TCCCGATGTTGCGCAC-1_SHAM4w	Neutro/Mono	0.596662031
TCGAGGCCAATAGCAA-1_SHAM4w	Neutrophil1	0
TCGCGAGAGCCACTAT-1_SHAM4w	Neutrophil1	0.206536857
TCGTACCAGCGATATA-1_SHAM4w	Neutro/Mono	0.576495132
TCGTACCTCTAGAGTC-1_SHAM4w	Neutro/Mono	0.632127955
TCTCTAAAGATATGGT-1_SHAM4w	Neutro/Mono	0.908901252
TCTGAGATCCAGTATG-1_SHAM4w	Neutrophil1	0.015299026
TCTGGAACAGCCTGTG-1_SHAM4w	Neutrophil2	0.422809458
TCTTTCCAGAAACGCC-1_SHAM4w	Neutro/Mono	0.943671766
TGAAAGAGTGAAATCA-1_SHAM4w	Neutrophil1	0.19054242
TGACTAGGTATAATGG-1_SHAM4w	Neutrophil2	0.495132128
TGACTTTAGTGCCATT-1_SHAM4w	Neutrophil1	0.177329624
TGAGGGATCCGCAAGC-1_SHAM4w	Neutrophil1	0.267732962
TGATTTCGTACTCTCC-1_SHAM4w	Neutrophil1	0.264951321
TGCACCTGTTGTACAC-1_SHAM4w	Neutrophil1	0.128650904
TGCCCTAGTCCGCTGA-1_SHAM4w	Neutrophil1	0.254520167
TGCTGCTCAGTTAACC-1_SHAM4w	Neutrophil1	0.02433936
TGGACGCAGTAACCCT-1_SHAM4w	Neutrophil2	0.684283727
TGGCGCAAGAAGGACA-1_SHAM4w	Neutrophil1	0.077190542
TGGCGCATCCCTTGTG-1_SHAM4w	Neutro/Mono	0.851877608
TGGCTGGTCTAGAGTC-1_SHAM4w	Neutrophil2	0.365785814
TGGTTAGAGACGCTTT-1_SHAM4w	Neutrophil1	0.112656467
TGGTTAGCAGTGAGTG-1_SHAM4w	Neutrophil2	0.413073713
TGGTTAGTCACATACG-1_SHAM4w	Neutrophil2	0.296940195
TGGTTCCAGAGGTAGA-1_SHAM4w	Neutrophil1	0
TGGTTCCTCTACCAGA-1_SHAM4w	Neutrophil2	0.721835883
TGTATTCAGGATTCGG-1_SHAM4w	Neutrophil1	0
TGTATTCAGTACACCT-1_SHAM4w	Neutrophil2	0.447844228
TGTATTCGTCCCTTGT-1_SHAM4w	Neutrophil1	0
TGTATTCTCCACGAAT-1_SHAM4w	Neutrophil1	0
TGTCCCAAGTAGGTGC-1_SHAM4w	Neutrophil1	0.130041725
TGTCCCATCCTTTACA-1_SHAM4w	Neutrophil2	0.651599444
TGTGGTACAGGGCATA-1_SHAM4w	Neutrophil1	0.064673157
TGTGGTAGTCAATACC-1_SHAM4w	Neutrophil1	0.223922114
TGTTCCGGTTCCACGG-1_SHAM4w	Neutrophil1	0.027121001
TTAACTCCATCGTCGG-1_SHAM4w	Neutrophil1	0.07162726
TTAACTCGTGCTTCTC-1_SHAM4w	Neutrophil2	0.830319889
TTAGGCACATCTACGA-1_SHAM4w	Neutrophil2	0.73783032
TTATGCTTCACGCGGT-1_SHAM4w	Neutrophil1	0.025034771
TTCCCAGGTAGCGTCC-1_SHAM4w	Neutrophil2	0.853963839
TTCCCAGGTGGTCCGT-1_SHAM4w	Neutrophil2	0.698887344
TTCGGTCGTCCAGTAT-1_SHAM4w	Neutrophil2	0.536856745
TTCTCAATCAACACAC-1_SHAM4w	Neutrophil2	0.531988873
TTGAACGAGATGTCGG-1_SHAM4w	Neutrophil2	0.45201669
TTGACTTGTTAAGATG-1_SHAM4w	Neutro/Mono	0.587621697
TTGCCGTCAATCCGAT-1_SHAM4w	Neutrophil2	0.64394993
TTGGAACTCTTCGGTC-1_SHAM4w	Neutrophil1	0
TTGGCAATCGCTGATA-1_SHAM4w	Neutro/Mono	0.892211405
AAAGATGTCTGATTCT-2_SHAM4w	Neutrophil2	0.64255911
AAATGCCCATTTCACT-2_SHAM4w	Neutrophil2	0.957579972
AACTCAGTCAACTCTT-2_SHAM4w	Neutro/Mono	0.946453408
AAGACCTCAGCTCGCA-2_SHAM4w	Neutro/Mono	0.791376912
AATCGGTAGATGCCAG-2_SHAM4w	Neutrophil2	0.827538248
ACACCGGCAGCCTGTG-2_SHAM4w	Neutrophil2	0.471488178
ACATGGTAGAGAGCTC-2_SHAM4w	Neutrophil2	0.757997218
ACGGGCTAGTGGCACA-2_SHAM4w	Neutro/Mono	0.917246175
ACTGATGGTAACGACG-2_SHAM4w	Neutrophil2	0.730180807
ACTGCTCAGATGCGAC-2_SHAM4w	Neutrophil2	0.78511822
AGATTGCCAAGAAAGG-2_SHAM4w	Neutro/Mono	0.92837274
AGGGATGCACGCTTTC-2_SHAM4w	Neutro/Mono	0.958970793
AGGTCATCACACCGCA-2_SHAM4w	Neutro/Mono	0.896383866
AGTGGGAAGCAATATG-2_SHAM4w	Neutrophil2	0.784422809
ATCACGACAGGGTTAG-2_SHAM4w	Neutro/Mono	0.860222531
ATCCACCTCCGTACAA-2_SHAM4w	Neutro/Mono	0.789986092
ATCGAGTAGTGCGATG-2_SHAM4w	Neutrophil2	0.640472879
ATTATCCCAAGTTCTG-2_SHAM4w	Neutrophil2	0.57232267
CAACCTCAGTCATGCT-2_SHAM4w	Neutrophil2	0.538942976
CAACCTCTCCGCATCT-2_SHAM4w	Neutrophil2	0.629346314
CAACTAGTCAAACGGG-2_SHAM4w	Neutro/Mono	0.872739917
CAAGGCCCACCCTATC-2_SHAM4w	Neutro/Mono	0.993741307
CAGCCGATCAGTCCCT-2_SHAM4w	Neutro/Mono	0.852573018
CATGGCGCAAGACGTG-2_SHAM4w	Neutrophil2	0.555632823
CATTATCAGCGATTCT-2_SHAM4w	Neutrophil2	0.73852573
CATTCGCAGTACGCGA-2_SHAM4w	Neutrophil2	0.963143255
CCCAATCAGACAGACC-2_SHAM4w	Neutro/Mono	0.525730181
CCCAGTTAGGTCATCT-2_SHAM4w	Neutrophil2	0.52433936
CCGTACTCACACGCTG-2_SHAM4w	Neutrophil1	0.258692629
CCTACCACACGAAATA-2_SHAM4w	Neutrophil2	0.622392211
CCTTACGGTGACAAAT-2_SHAM4w	Neutrophil2	0.518080668
CGCGGTAAGCATGGCA-2_SHAM4w	Neutro/Mono	0.961057024
CGGACACCATGACATC-2_SHAM4w	Neutro/Mono	0.831710709
CGGGTCACACAGACAG-2_SHAM4w	Neutrophil2	0.525034771
CGTCTACAGGTTACCT-2_SHAM4w	Neutrophil2	0.599443672
CGTGTCTTCACTCCTG-2_SHAM4w	Neutro/Mono	0.583449235
CTACACCCAGACGCCT-2_SHAM4w	Neutro/Mono	0.806675939
CTACATTAGGTCATCT-2_SHAM4w	Neutro/Mono	0.712795549
CTACGTCAGATGCGAC-2_SHAM4w	Neutrophil2	0.481223922
CTCGAAAGTATAATGG-2_SHAM4w	Neutrophil2	0.350486787
CTCGTACAGATAGGAG-2_SHAM4w	Neutrophil2	0.85605007
CTCTAATCAGGGAGAG-2_SHAM4w	Neutrophil2	0.486091794
CTCTACGCAAATACAG-2_SHAM4w	Neutrophil2	0.623783032
CTGTGCTAGTAGATGT-2_SHAM4w	Neutro/Mono	0.71349096
CTTAGGAAGGGCACTA-2_SHAM4w	Neutro/Mono	0.877607789
CTTCTCTCAGATAATG-2_SHAM4w	Neutrophil2	0.563282337
GAAACTCTCGCGTTTC-2_SHAM4w	Neutrophil2	0.636300417
GAACGGAGTTGAGGTG-2_SHAM4w	Neutrophil2	0.998609179
GAATAAGTCGTTGACA-2_SHAM4w	Neutro/Mono	0.710013908
GACCTGGCAAGAAGAG-2_SHAM4w	Neutro/Mono	0.955493741
GACCTGGCACTGAAGG-2_SHAM4w	Neutrophil2	0.513908206
GACCTGGTCAGCTGGC-2_SHAM4w	Neutrophil2	0.80945758
GACCTGGTCTAGCACA-2_SHAM4w	Neutrophil2	0.684979138
GATGAAAGTGGTTTCA-2_SHAM4w	Neutrophil2	0.890820584
GCAAACTCACTTCGAA-2_SHAM4w	Neutro/Mono	0.972183588
GCACTCTGTTCCACGG-2_SHAM4w	Neutrophil2	0.748956885
GCATACAAGTGTCCCG-2_SHAM4w	Neutro/Mono	0.898470097
GGAACTTGTGCACTTA-2_SHAM4w	Neutro/Mono	0.922114047
GGAGCAACAAGTCATC-2_SHAM4w	Neutro/Mono	0.935326843
GGGAATGTCCAGTAGT-2_SHAM4w	Neutro/Mono	0.954102921
GGGTTGCCATCATCCC-2_SHAM4w	Neutro/Mono	0.721140473
GGTGTTATCCAAATGC-2_SHAM4w	Neutro/Mono	0.837969402
GTAACTGTCCACGTGG-2_SHAM4w	Neutro/Mono	0.865090403
GTACGTATCTGTCCGT-2_SHAM4w	Neutrophil2	0.558414465
GTAGTCAAGCTAGTCT-2_SHAM4w	Neutrophil2	0.553546592
GTATTCTGTAATCACC-2_SHAM4w	Neutro/Mono	0.984700974
GTCCTCACACCAGATT-2_SHAM4w	Neutro/Mono	0.924895688
TAAGAGACACCGGAAA-2_SHAM4w	Neutrophil2	0.663421419
TAAGAGATCTCAACTT-2_SHAM4w	Neutrophil2	0.988873435
TACCTTAAGGGTCGAT-2_SHAM4w	Neutrophil2	0.521557719
TACGGATAGCGTGTCC-2_SHAM4w	Neutrophil2	0.401251739
TATCTCATCTTGAGGT-2_SHAM4w	Neutrophil2	0.633518776
TCAACGAAGGTGCTAG-2_SHAM4w	Neutro/Mono	0.978442281
TCAGATGCACATCCAA-2_SHAM4w	Neutro/Mono	0.821279555
TGAAAGATCGAGGTAG-2_SHAM4w	Neutrophil2	0.744784423
TGACGGCGTGGCAAAC-2_SHAM4w	Neutro/Mono	0.893602225
TGCACCTTCACCATAG-2_SHAM4w	Neutrophil2	0.716968011
TGGACGCAGCGTGAGT-2_SHAM4w	Neutrophil2	0.520862309
TGGACGCCACCGTTGG-2_SHAM4w	Neutro/Mono	0.926286509
TGGTTAGAGCTCCTCT-2_SHAM4w	Neutro/Mono	0.564673157
TGTATTCCAAGCTGTT-2_SHAM4w	Neutrophil2	0.76286509
TTCTCAACATGGGACA-2_SHAM4w	Neutrophil2	0.670375522
TTGAACGCAAGGTTTC-2_SHAM4w	Neutro/Mono	0.910987483
AAAGATGGTATCACCA-1_TAC1w	Neutro/Mono	0.369958275
ACACCAATCACGCATA-1_TAC1w	Neutrophil2	0.680111266
AGTGAGGAGAACAATC-1_TAC1w	Neutrophil2	0.660639777
AGTGAGGCATCATCCC-1_TAC1w	Neutrophil1	0.207927677
ATTATCCTCTATCCTA-1_TAC1w	Neutrophil2	0.697496523
ATTTCTGGTGGAAAGA-1_TAC1w	Neutrophil2	0.647426982
CACAGTAAGGTGATTA-1_TAC1w	Neutrophil1	0.220445063
CAGGTGCCAGCTATTG-1_TAC1w	Neutrophil2	0.611961057
CATCGAAGTTAAGGGC-1_TAC1w	Neutro/Mono	0.822670376
CCACCTACATCACCCT-1_TAC1w	Neutrophil1	0.287899861
CCCAGTTTCTGCCCTA-1_TAC1w	Neutro/Mono	0.742002782
CCGTGGATCGGATGTT-1_TAC1w	Neutrophil2	0.466620306
CCTAGCTGTAAGGGCT-1_TAC1w	Neutro/Mono	0.885952712
CGACTTCGTGGTCCGT-1_TAC1w	Neutro/Mono	0.489568846
CGGAGCTCACATTAGC-1_TAC1w	Neutro/Mono	0.826147427
CTACATTGTTCCACTC-1_TAC1w	Neutro/Mono	0.700973574
CTAGCCTAGTGAAGTT-1_TAC1w	Neutrophil2	0.483310153
CTCGTACAGTACGATA-1_TAC1w	Neutro/Mono	0.709318498
CTGATAGCATACTCTT-1_TAC1w	Neutro/Mono	0.917941586
CTGCTGTCAATCTGCA-1_TAC1w	Neutrophil1	0.169680111
CTGTGCTCAGTCGATT-1_TAC1w	Neutrophil2	0.45340751
GACAGAGCATCACCCT-1_TAC1w	Neutrophil1	0.266342142
GATCAGTAGAGGACGG-1_TAC1w	Neutro/Mono	0.71418637
GATCAGTAGTCGCCGT-1_TAC1w	Neutrophil2	0.658553547
GCATACATCGCTTGTC-1_TAC1w	Neutro/Mono	0.805285118
GCATGCGCAAAGAATC-1_TAC1w	Neutro/Mono	0.625173853
GCATGTACAGTCAGCC-1_TAC1w	Neutrophil2	0.577885953
GCCAAATAGGTCGGAT-1_TAC1w	Neutrophil1	0.251738526
GGATTACAGGGTCGAT-1_TAC1w	Neutro/Mono	0.464534075
GGCCGATCACTAAGTC-1_TAC1w	Neutro/Mono	0.705841446
GGGACCTAGACAAGCC-1_TAC1w	Neutro/Mono	0.783031989
GTAGGCCGTCGCCATG-1_TAC1w	Neutrophil2	0.536161335
GTCACGGGTATGCTTG-1_TAC1w	Neutrophil2	0.644645341
GTCGTAAGTATAGTAG-1_TAC1w	Neutro/Mono	0.899165508
TAAACCGCACACGCTG-1_TAC1w	Neutrophil2	0.796940195
TAAGCGTCAAGCTGTT-1_TAC1w	Neutrophil2	0.781641168
TACGGGCGTATTCGTG-1_TAC1w	Neutrophil2	0.897079277
TAGACCATCACAACGT-1_TAC1w	Neutro/Mono	0.924200278
TCCCGATTCCACGTTC-1_TAC1w	Neutrophil2	0.420723227
TCGCGTTCAGTATCTG-1_TAC1w	Neutrophil2	0.607788595
TCTCATATCAGGCAAG-1_TAC1w	Neutro/Mono	0.727399166
TCTTTCCGTCGCGGTT-1_TAC1w	Neutrophil2	0.425591099
TGGCGCAAGCCGTCGT-1_TAC1w	Neutrophil2	0.707232267
TGGCGCAGTAGAGGAA-1_TAC1w	Neutro/Mono	0.849791377
TGGCTGGCAGTGGAGT-1_TAC1w	Neutrophil2	0.676634214
TGGGAAGAGCAACGGT-1_TAC1w	Neutro/Mono	0.329624478
TTTATGCTCCTGCTTG-1_TAC1w	Neutrophil1	0.253824757
TTTGTCACATTCCTGC-1_TAC1w	Neutrophil2	0.591098748
AACCGCGAGCACACAG-2_TAC1w	Neutrophil2	0.870653686
AACCGCGGTATAGGTA-2_TAC1w	Neutrophil2	0.402642559
AATCCAGGTATAATGG-2_TAC1w	Neutrophil2	0.992350487
ACACTGATCAAGCCTA-2_TAC1w	Neutrophil2	0.735048679
ACAGCTACACCCATGG-2_TAC1w	Neutro/Mono	0.602920723
ACATGGTGTGCGCTTG-2_TAC1w	Neutrophil2	0.409596662
ACGAGCCTCCAGTATG-2_TAC1w	Neutro/Mono	0.754520167
ACGATGTTCTTGGGTA-2_TAC1w	Neutrophil1	0.219749652
ACGCAGCTCGGCTTGG-2_TAC1w	Neutrophil1	0.114742698
ACGGAGAGTGAGTGAC-2_TAC1w	Neutrophil1	0.176634214
ACTATCTAGGAGCGAG-2_TAC1w	Neutrophil2	0.584840056
ACTGCTCTCAACACTG-2_TAC1w	Neutrophil2	0.480528512
AGCAGCCCAGAGCCAA-2_TAC1w	Neutrophil2	0.624478442
AGCGTCGAGTTGTCGT-2_TAC1w	Neutrophil2	0.591794159
AGCTTGATCCAGAGGA-2_TAC1w	Neutrophil2	0.80876217
AGGCCGTGTGCGAAAC-2_TAC1w	Neutrophil1	0.015994437
ATCCGAACATACGCTA-2_TAC1w	Neutro/Mono	0.926981919
ATGCGATAGAACTCGG-2_TAC1w	Neutro/Mono	0.989568846
ATTGGACGTTGTGGCC-2_TAC1w	Neutro/Mono	0.674547983
CAACTAGGTGTGACGA-2_TAC1w	Neutrophil2	0.533379694
CAAGAAAAGCACACAG-2_TAC1w	Neutrophil2	0.996522949
CACTCCATCTCTTATG-2_TAC1w	Neutrophil2	0.776077886
CATGACACATTGAGCT-2_TAC1w	Neutrophil1	0.079972184
CCACTACAGGAATGGA-2_TAC1w	Neutrophil1	0.260083449
CCCAGTTCACGCCAGT-2_TAC1w	Neutro/Mono	0.463143255
CCCATACAGCACACAG-2_TAC1w	Neutrophil2	0.817802503
CCCTCCTAGCTGCCCA-2_TAC1w	Neutro/Mono	0.742698192
CCGTACTGTCCATCCT-2_TAC1w	Neutrophil1	0.175938804
CGCCAAGCATTTGCTT-2_TAC1w	Neutrophil2	0.54798331
CTACGTCTCCTTGCCA-2_TAC1w	Neutro/Mono	0.95340751
CTGATCCTCCCAAGTA-2_TAC1w	Neutro/Mono	0.794158554
GAACATCAGTTGTAGA-2_TAC1w	Neutrophil1	0.029902643
GAACCTACACAGATTC-2_TAC1w	Neutrophil1	0.061891516
GAGGTGACACGAAAGC-2_TAC1w	Neutrophil2	0.554937413
GCAATCACATGGGAAC-2_TAC1w	Neutrophil2	0.385952712
GCACATAGTCACCTAA-2_TAC1w	Neutrophil1	0.080667594
GCGCAGTGTCTTGTCC-2_TAC1w	Neutrophil2	0.756606398
GCTGCAGCAGTTCCCT-2_TAC1w	Neutrophil2	0.344923505
GCTTCCAGTAAGTGTA-2_TAC1w	Neutro/Mono	0.698191933
GGCTCGAAGCCGATTT-2_TAC1w	Neutrophil2	0.496522949
GGGTTGCCACATTAGC-2_TAC1w	Neutro/Mono	0.678025035
GTGAAGGTCTACTTAC-2_TAC1w	Neutrophil2	0.743393602
GTTAAGCCAACTGGCC-2_TAC1w	Neutrophil2	0.501390821
GTTACAGGTTCCACTC-2_TAC1w	Neutro/Mono	0.847705146
GTTTCTAAGTGTCTCA-2_TAC1w	Neutro/Mono	0.716272601
TACAGTGAGTGTACCT-2_TAC1w	Neutrophil1	0.018080668
TACGGTAGTAGCGTAG-2_TAC1w	Neutrophil1	0.114047288
TACTCATAGCTCTCGG-2_TAC1w	Neutro/Mono	0.68984701
TAGTGGTTCTTATCTG-2_TAC1w	Neutro/Mono	0.90472879
TCATTTGAGTTGAGAT-2_TAC1w	Neutrophil2	0.490959666
TCGCGTTTCCTCAATT-2_TAC1w	Neutrophil2	0.854659249
TCGGTAATCCTTTACA-2_TAC1w	Neutro/Mono	0.913073713
TCTCATAAGAGGTTAT-2_TAC1w	Neutrophil2	0.614047288
TCTTTCCAGAAACGAG-2_TAC1w	Neutrophil2	0.938108484
TGACAACCAGAAGCAC-2_TAC1w	Neutrophil1	0.187760779
TGACTTTGTAGCGTAG-2_TAC1w	Neutro/Mono	0.811543811
TGAGGGAAGTTGTCGT-2_TAC1w	Neutrophil2	0.469401947
TGCCCATAGATGTGGC-2_TAC1w	Neutrophil1	0.105702364
TGCTACCCAGCTCGCA-2_TAC1w	Neutrophil2	0.973574409
TGGCGCACACAGACTT-2_TAC1w	Neutro/Mono	0.810848401
TGTATTCCAATCCAAC-2_TAC1w	Neutrophil2	0.602225313
TTAGGACCACCGTTGG-2_TAC1w	Neutrophil2	0.675938804
TTCTCCTTCCACGTTC-2_TAC1w	Neutrophil1	0.078581363
TTGCGTCGTCTAAACC-2_TAC1w	Neutro/Mono	0.892906815
AAACCTGGTGTCCTCT-1_TAC4w	Neutro/Mono	0.573018081
AAACGGGTCCGCTGTT-1_TAC4w	Neutro/Mono	0.363004172
AAACGGGTCTGATTCT-1_TAC4w	Neutrophil1	0.109179416
AAAGCAATCGCGCCAA-1_TAC4w	Neutro/Mono	0.395688456
AAAGTAGCACAGAGGT-1_TAC4w	Neutro/Mono	0.486787204
AAAGTAGCACCAGGCT-1_TAC4w	Neutrophil2	0.360917942
AAATGCCCACCCATGG-1_TAC4w	Neutrophil2	0.33379694
AAATGCCCATCACAAC-1_TAC4w	Neutrophil1	0.180806676
AAATGCCCATGCCCGA-1_TAC4w	Neutro/Mono	0.570236439
AAATGCCTCCGCAGTG-1_TAC4w	Neutro/Mono	0.966620306
AACACGTTCTGAAAGA-1_TAC4w	Neutro/Mono	0.557719054
AACCATGAGACAGACC-1_TAC4w	Neutrophil2	0.515299026
AACCATGGTATCACCA-1_TAC4w	Neutro/Mono	0.947148818
AACCATGGTCGCTTCT-1_TAC4w	Neutro/Mono	0.671070932
AACCATGGTTAGAACA-1_TAC4w	Neutrophil1	0.107788595
AACCGCGAGTTGAGAT-1_TAC4w	Neutrophil1	0.034770515
AACCGCGTCAATAAGG-1_TAC4w	Neutrophil1	0.170375522
AACGTTGGTCCATGAT-1_TAC4w	Neutro/Mono	0.812934631
AACGTTGGTTATCCGA-1_TAC4w	Neutrophil1	0.267037552
AACTCAGCATCACGAT-1_TAC4w	Neutrophil2	0.673852573
AACTCAGTCATGCTCC-1_TAC4w	Neutrophil2	0.527121001
AACTCCCCACAAGTAA-1_TAC4w	Neutro/Mono	0.920027816
AACTCCCCAGACAAAT-1_TAC4w	Neutrophil1	0.23713491
AACTCTTTCCTTTACA-1_TAC4w	Neutrophil1	0.045201669
AACTGGTAGGTGATTA-1_TAC4w	Neutrophil1	0.185674548
AACTGGTGTCACACGC-1_TAC4w	Neutrophil1	0.051460362
AACTTTCCAAGGGTCA-1_TAC4w	Neutro/Mono	0.566063978
AACTTTCGTTCCTCCA-1_TAC4w	Neutro/Mono	0.449235049
AACTTTCTCGTACGGC-1_TAC4w	Neutro/Mono	0.873435327
AAGCCGCTCTCCTATA-1_TAC4w	Neutro/Mono	0.699582754
AAGGAGCGTCAAAGCG-1_TAC4w	Neutro/Mono	0.552155772
AAGGAGCGTTCGCTAA-1_TAC4w	Neutrophil1	0.26286509
AAGGAGCTCGTGGACC-1_TAC4w	Neutro/Mono	0.376216968
AAGGCAGCAATTGCTG-1_TAC4w	Neutrophil1	0.157858136
AAGGCAGTCCTAGGGC-1_TAC4w	Neutro/Mono	0.317107093
AATCCAGCACGGACAA-1_TAC4w	Neutrophil2	0.562586926
AATCCAGCACTAAGTC-1_TAC4w	Neutro/Mono	0.349791377
AATCCAGTCCTAGAAC-1_TAC4w	Neutro/Mono	0.310848401
AATCGGTAGCCAACAG-1_TAC4w	Neutrophil1	0.063977747
ACACCCTGTCACCTAA-1_TAC4w	Neutro/Mono	0.370653686
ACACCCTGTTCATGGT-1_TAC4w	Neutro/Mono	0.575799722
ACACTGACAAAGTCAA-1_TAC4w	Neutrophil1	0.043115438
ACAGCCGAGCCGATTT-1_TAC4w	Neutrophil1	0.037552156
ACAGCCGTCAACCATG-1_TAC4w	Neutro/Mono	0.38038943
ACAGCCGTCCAAACAC-1_TAC4w	Neutro/Mono	0.291376912
ACAGCTACAGTCGATT-1_TAC4w	Neutro/Mono	0.88038943
ACAGCTATCTCTGAGA-1_TAC4w	Neutrophil1	0.131432545
ACATACGAGGATGGAA-1_TAC4w	Neutro/Mono	0.911682893
ACATACGTCACCCTCA-1_TAC4w	Neutrophil1	0.152294854
ACATACGTCGGGAGTA-1_TAC4w	Neutrophil1	0.092489569
ACATCAGGTCTCTTAT-1_TAC4w	Neutrophil2	0.406815021
ACATCAGTCTAAGCCA-1_TAC4w	Neutro/Mono	0.942280946
ACATGGTAGTCAAGGC-1_TAC4w	Neutrophil1	0.139082058
ACATGGTCAGGTTTCA-1_TAC4w	Neutrophil1	0.065368567
ACATGGTGTGTTCTTT-1_TAC4w	Neutrophil1	0.104311544
ACATGGTTCAGGATCT-1_TAC4w	Neutro/Mono	0.90403338
ACATGGTTCCGGCACA-1_TAC4w	Neutro/Mono	0.959666203
ACCAGTAAGCCGTCGT-1_TAC4w	Neutro/Mono	0.540333797
ACCAGTAGTGGACGAT-1_TAC4w	Neutrophil1	0.076495132
ACCAGTATCAGAAATG-1_TAC4w	Neutrophil1	0.063282337
ACCCACTCATAACCTG-1_TAC4w	Neutro/Mono	0.673157163
ACCCACTGTACCCAAT-1_TAC4w	Neutrophil1	0.172461752
ACCCACTTCAACGGGA-1_TAC4w	Neutrophil2	0.278164117
ACCTTTACAAGTCTGT-1_TAC4w	Neutro/Mono	0.470792768
ACGAGCCAGAAGGCCT-1_TAC4w	Neutrophil2	0.551460362
ACGAGCCAGCTAAACA-1_TAC4w	Neutro/Mono	0.878303199
ACGAGCCCATCCGGGT-1_TAC4w	Neutrophil2	0.777468707
ACGAGGAGTATCACCA-1_TAC4w	Neutro/Mono	0.399165508
ACGATACCAAGCGATG-1_TAC4w	Neutro/Mono	0.297635605
ACGATACCAATGGACG-1_TAC4w	Neutrophil1	0.229485396
ACGATGTAGACACGAC-1_TAC4w	Neutrophil2	0.458970793
ACGATGTAGGCCATAG-1_TAC4w	Neutrophil1	0.161335188
ACGCAGCGTTACGTCA-1_TAC4w	Neutro/Mono	0.929763561
ACGCCGAAGGATGCGT-1_TAC4w	Neutro/Mono	0.760083449
ACGCCGACATACTACG-1_TAC4w	Neutro/Mono	0.397079277
ACGGAGAGTTAGAACA-1_TAC4w	Neutrophil1	0.122392211
ACGGCCACATTGGGCC-1_TAC4w	Neutro/Mono	0.693324061
ACGGGCTTCGCGCCAA-1_TAC4w	Neutrophil1	0.228789986
ACGGGTCAGCGATTCT-1_TAC4w	Neutrophil1	0.196801113
ACGGGTCAGGTGACCA-1_TAC4w	Neutrophil1	0.16550765
ACGGGTCCACAGAGGT-1_TAC4w	Neutrophil1	0.269819193
ACGTCAAAGAATTGTG-1_TAC4w	Neutro/Mono	0.944367177
ACGTCAATCACGATGT-1_TAC4w	Neutrophil1	0.171766342
ACTATCTCAGTCGATT-1_TAC4w	Neutro/Mono	0.35744089
ACTGAACAGATGCCTT-1_TAC4w	Neutrophil1	0.182892907
ACTGAACCAGCGAACA-1_TAC4w	Neutro/Mono	0.630041725
ACTGAGTAGGCTCTTA-1_TAC4w	Neutro/Mono	0.64325452
ACTGATGGTATCTGCA-1_TAC4w	Neutro/Mono	0.577190542
ACTGCTCCATGCATGT-1_TAC4w	Neutro/Mono	0.459666203
ACTGCTCGTTGAGGTG-1_TAC4w	Neutrophil1	0.189151599
ACTGTCCAGAAGCCCA-1_TAC4w	Neutro/Mono	0.351182197
ACTGTCCAGGCCATAG-1_TAC4w	Neutrophil1	0.116133519
ACTTACTGTCAAACTC-1_TAC4w	Neutrophil1	0.105006954
ACTTACTTCACGATGT-1_TAC4w	Neutro/Mono	0.448539638
ACTTGTTCATGATCCA-1_TAC4w	Neutro/Mono	0.315716273
ACTTGTTTCTGGAGCC-1_TAC4w	Neutrophil1	0.110570236
ACTTTCACAAAGCGGT-1_TAC4w	Neutrophil2	0.463838665
ACTTTCAGTTCCGTCT-1_TAC4w	Neutro/Mono	0.549374131
AGAATAGCACCAGCAC-1_TAC4w	Neutro/Mono	0.611265647
AGAATAGGTGTGACGA-1_TAC4w	Neutro/Mono	0.752433936
AGAGCTTAGAGGTAGA-1_TAC4w	Neutrophil1	0.216272601
AGAGCTTAGCGAAGGG-1_TAC4w	Neutro/Mono	0.419332406
AGAGCTTAGTCGTTTG-1_TAC4w	Neutro/Mono	0.318497914
AGAGTGGCAGACGCAA-1_TAC4w	Neutrophil1	0.148817803
AGATCTGCACATGACT-1_TAC4w	Neutro/Mono	0.585535466
AGATTGCAGCCGCCTA-1_TAC4w	Neutro/Mono	0.965924896
AGATTGCGTTTAGGAA-1_TAC4w	Neutrophil2	0.284422809
AGATTGCTCCTTGGTC-1_TAC4w	Neutrophil2	0.556328234
AGCATACAGGTGCACA-1_TAC4w	Neutro/Mono	0.377607789
AGCATACCATCTACGA-1_TAC4w	Neutro/Mono	0.615438108
AGCATACGTCTCGTTC-1_TAC4w	Neutrophil1	0.184979138
AGCCTAACAAGACACG-1_TAC4w	Neutrophil1	0.175243394
AGCCTAACACGGCCAT-1_TAC4w	Neutro/Mono	0.328233658
AGCGGTCTCAGCATGT-1_TAC4w	Neutrophil1	0.148122392
AGCTCCTCACCGAAAG-1_TAC4w	Neutrophil2	0.662726008
AGCTCTCAGCCCAACC-1_TAC4w	Neutrophil1	0.257301808
AGCTCTCGTACAAGTA-1_TAC4w	Neutro/Mono	0.383866481
AGCTCTCGTACCAGTT-1_TAC4w	Neutrophil1	0.244784423
AGCTCTCTCCGATATG-1_TAC4w	Neutro/Mono	0.433240612
AGCTCTCTCGCGATCG-1_TAC4w	Neutro/Mono	0.374130737
AGCTTGAAGAGGTTAT-1_TAC4w	Neutro/Mono	0.296244784
AGCTTGAAGGATATAC-1_TAC4w	Neutrophil1	0.147426982
AGCTTGACACGAAATA-1_TAC4w	Neutro/Mono	0.355354659
AGCTTGAGTCCAGTTA-1_TAC4w	Neutro/Mono	0.298331015
AGGCCACTCTTTACAC-1_TAC4w	Neutrophil1	0.16620306
AGGCCGTCACGCTTTC-1_TAC4w	Neutro/Mono	0.467315716
AGGCCGTGTACGCTGC-1_TAC4w	Neutrophil1	0.098748261
AGGGAGTCAGCTCCGA-1_TAC4w	Neutrophil1	0.126564673
AGGGAGTGTAGCTCCG-1_TAC4w	Neutro/Mono	0.35605007
AGGGATGAGACCCACC-1_TAC4w	Neutrophil1	0.068150209
AGGGTGAAGAAGGACA-1_TAC4w	Neutro/Mono	0.502086231
AGTAGTCAGCGTTTAC-1_TAC4w	Neutro/Mono	0.321974965
AGTAGTCTCTGGCGAC-1_TAC4w	Neutrophil2	0.612656467
AGTCTTTTCCTTCAAT-1_TAC4w	Neutro/Mono	0.817107093
AGTCTTTTCGCTTAGA-1_TAC4w	Neutro/Mono	0.66550765
AGTGGGACAAACGCGA-1_TAC4w	Neutro/Mono	0.305980529
AGTGTCAAGCTCAACT-1_TAC4w	Neutrophil1	0.159248957
AGTGTCAGTATATCCG-1_TAC4w	Neutro/Mono	0.474965229
AGTGTCATCGTTACAG-1_TAC4w	Neutro/Mono	0.299026426
ATAACGCGTAATCACC-1_TAC4w	Neutro/Mono	0.375521558
ATAAGAGCAAACTGCT-1_TAC4w	Neutro/Mono	0.805980529
ATCATCTCAGGCTCAC-1_TAC4w	Neutro/Mono	0.426286509
ATCATCTTCAAACGGG-1_TAC4w	Neutrophil1	0.149513213
ATCATCTTCCTTCAAT-1_TAC4w	Neutro/Mono	0.473574409
ATCATCTTCGAGGTAG-1_TAC4w	Neutrophil2	0.52294854
ATCGAGTGTCGAGATG-1_TAC4w	Neutrophil1	0.062586926
ATCTACTGTTCACCTC-1_TAC4w	Neutro/Mono	0.970097357
ATCTACTTCGACAGCC-1_TAC4w	Neutrophil1	0.137691238
ATCTACTTCTGCAAGT-1_TAC4w	Neutro/Mono	0.376912378
ATCTGCCCACCTTGTC-1_TAC4w	Neutro/Mono	0.977746871
ATCTGCCTCCAATGGT-1_TAC4w	Neutro/Mono	0.776773296
ATGAGGGAGCTCAACT-1_TAC4w	Neutro/Mono	0.554242003
ATGAGGGAGTAGGCCA-1_TAC4w	Neutro/Mono	0.845618915
ATGAGGGGTCGACTGC-1_TAC4w	Neutrophil1	0.093184979
ATGCGATTCGCGATCG-1_TAC4w	Neutro/Mono	0.580667594
ATGGGAGAGGAATCGC-1_TAC4w	Neutro/Mono	0.411682893
ATGGGAGGTGAGGGTT-1_TAC4w	Neutro/Mono	0.311543811
ATGGGAGGTGCTGTAT-1_TAC4w	Neutrophil1	0.14325452
ATGGGAGGTGTTTGTG-1_TAC4w	Neutro/Mono	0.888734353
ATGGGAGTCTATGTGG-1_TAC4w	Neutrophil1	0.227399166
ATGTGTGAGCGATAGC-1_TAC4w	Neutro/Mono	0.415855355
ATGTGTGAGCTGCAAG-1_TAC4w	Neutrophil1	0.07093185
ATGTGTGAGTGCCAGA-1_TAC4w	Neutrophil1	0.027816412
ATGTGTGGTCGAACAG-1_TAC4w	Neutrophil1	0.098052851
ATTACTCAGGTGTGGT-1_TAC4w	Neutro/Mono	0.290681502
ATTACTCCACTTAAGC-1_TAC4w	Neutrophil1	0.123783032
ATTACTCCAGTTCATG-1_TAC4w	Neutro/Mono	0.638386648
ATTACTCGTGCGGTAA-1_TAC4w	Neutro/Mono	0.746870654
ATTACTCTCAGAGACG-1_TAC4w	Neutrophil2	0.484005563
ATTACTCTCATGCTCC-1_TAC4w	Neutrophil1	0.127260083
ATTATCCCAGACGCAA-1_TAC4w	Neutro/Mono	0.35674548
ATTATCCGTACCTACA-1_TAC4w	Neutro/Mono	0.418636996
ATTATCCTCCTCCTAG-1_TAC4w	Neutro/Mono	0.76216968
ATTCTACCAGCTCGCA-1_TAC4w	Neutro/Mono	0.54867872
ATTCTACTCATAAAGG-1_TAC4w	Neutro/Mono	0.482614743
ATTGGACAGACGACGT-1_TAC4w	Neutrophil1	0.055632823
ATTGGACCATGCTGGC-1_TAC4w	Neutro/Mono	0.83310153
ATTGGACTCAACCAAC-1_TAC4w	Neutro/Mono	0.479137691
CAACCTCTCGTTTATC-1_TAC4w	Neutro/Mono	0.918636996
CAACTAGAGTGGGCTA-1_TAC4w	Neutrophil1	0.224617524
CAACTAGTCTGTTTGT-1_TAC4w	Neutrophil1	0.156467316
CAAGAAAAGGAGTACC-1_TAC4w	Neutro/Mono	0.901251739
CAAGATCAGCGTAATA-1_TAC4w	Neutro/Mono	0.295549374
CAAGATCAGTCAATAG-1_TAC4w	Neutrophil1	0.121696801
CAAGGCCAGGTAGCTG-1_TAC4w	Neutro/Mono	0.661335188
CAAGGCCGTTGGTTTG-1_TAC4w	Neutro/Mono	0.392906815
CACAAACCAAGGACAC-1_TAC4w	Neutrophil1	0.157162726
CACAAACGTGCAGACA-1_TAC4w	Neutro/Mono	0.40472879
CACAAACGTGCATCTA-1_TAC4w	Neutro/Mono	0.608484006
CACACAACAAGTCTAC-1_TAC4w	Neutrophil1	0.230180807
CACACAATCTATGTGG-1_TAC4w	Neutrophil2	0.28650904
CACACCTAGTGGGTTG-1_TAC4w	Neutro/Mono	0.354659249
CACACCTGTCCGTGAC-1_TAC4w	Neutro/Mono	0.812239221
CACACTCAGCCCTAAT-1_TAC4w	Neutrophil1	0.091098748
CACACTCGTGACTCAT-1_TAC4w	Neutro/Mono	0.607093185
CACAGGCGTTCAGCGC-1_TAC4w	Neutrophil2	0.281641168
CACATAGCAAGTCTAC-1_TAC4w	Neutro/Mono	0.398470097
CACATTTCACATTAGC-1_TAC4w	Neutro/Mono	0.598748261
CACATTTCAGCTGGCT-1_TAC4w	Neutro/Mono	0.415159944
CACATTTTCTTTACGT-1_TAC4w	Neutrophil1	0.103616134
CACCAGGCAAACGCGA-1_TAC4w	Neutrophil2	0.422114047
CACCAGGTCGAGCCCA-1_TAC4w	Neutrophil1	0.274687065
CACCTTGGTCCAACTA-1_TAC4w	Neutro/Mono	0.671766342
CAGAATCTCGCCCTTA-1_TAC4w	Neutro/Mono	0.331015299
CAGAATCTCTACTATC-1_TAC4w	Neutro/Mono	0.605006954
CAGAGAGAGAGATGAG-1_TAC4w	Neutro/Mono	0.406119611
CAGCAGCCAATCAGAA-1_TAC4w	Neutrophil1	0.057023644
CAGCATATCCCTTGCA-1_TAC4w	Neutro/Mono	0.517385257
CAGCATATCCGTAGTA-1_TAC4w	Neutro/Mono	0.304589708
CAGCCGACACCTGGTG-1_TAC4w	Neutro/Mono	0.590403338
CAGCCGATCACAACGT-1_TAC4w	Neutrophil1	0.18984701
CAGCTGGAGAGGTACC-1_TAC4w	Neutro/Mono	0.472183588
CAGCTGGTCACAATGC-1_TAC4w	Neutro/Mono	0.916550765
CAGGTGCAGAACAATC-1_TAC4w	Neutro/Mono	0.33449235
CAGTAACTCACTTATC-1_TAC4w	Neutrophil1	0.187065369
CAGTCCTTCCTCATTA-1_TAC4w	Neutrophil2	0.543115438
CATATGGCATGCTGGC-1_TAC4w	Neutrophil2	0.85744089
CATATGGTCATTGCCC-1_TAC4w	Neutrophil1	0.235048679
CATATGGTCATTGCGA-1_TAC4w	Neutrophil1	0.132823366
CATATTCAGAAGGACA-1_TAC4w	Neutro/Mono	0.373435327
CATATTCCAGATGGGT-1_TAC4w	Neutro/Mono	0.439499305
CATCAAGAGGTGTGGT-1_TAC4w	Neutrophil1	0.11891516
CATCAAGAGTAAGTAC-1_TAC4w	Neutro/Mono	0.306675939
CATCAGAGTACCATCA-1_TAC4w	Neutro/Mono	0.61821975
CATCAGAGTCCGAAGA-1_TAC4w	Neutrophil2	0.455493741
CATCAGAGTTCGGGCT-1_TAC4w	Neutro/Mono	0.677329624
CATCAGATCACTATTC-1_TAC4w	Neutrophil1	0.060500695
CATCGAATCGTAGATC-1_TAC4w	Neutro/Mono	0.703059805
CATCGGGAGCCATCGC-1_TAC4w	Neutrophil1	0.052155772
CATCGGGTCCATTCTA-1_TAC4w	Neutro/Mono	0.696105702
CATCGGGTCTGCTGTC-1_TAC4w	Neutro/Mono	0.367872045
CATGACATCAGTCAGT-1_TAC4w	Neutro/Mono	0.719054242
CATGACATCCAGAAGG-1_TAC4w	Neutrophil2	0.493045897
CATGCCTTCTAGAGTC-1_TAC4w	Neutrophil1	0.059109875
CATGGCGTCGGCGGTT-1_TAC4w	Neutro/Mono	0.9054242
CATTATCAGATGTGTA-1_TAC4w	Neutrophil1	0.115438108
CATTATCAGTCGATAA-1_TAC4w	Neutrophil1	0.188456189
CATTATCCATGGGACA-1_TAC4w	Neutro/Mono	0.840751043
CATTCGCAGGTAAACT-1_TAC4w	Neutro/Mono	0.890125174
CATTCGCCACTTAAGC-1_TAC4w	Neutro/Mono	0.855354659
CCAATCCCACACCGCA-1_TAC4w	Neutro/Mono	0.61891516
CCACCTAGTAGCAAAT-1_TAC4w	Neutro/Mono	0.461057024
CCACCTATCATCGATG-1_TAC4w	Neutro/Mono	0.694714882
CCACCTATCGTTTATC-1_TAC4w	Neutrophil1	0.120305981
CCACGGACATTCACTT-1_TAC4w	Neutro/Mono	0.457579972
CCATGTCCATAGTAAG-1_TAC4w	Neutrophil2	0.552851182
CCATGTCTCACGATGT-1_TAC4w	Neutro/Mono	0.314325452
CCATTCGCAGCCTATA-1_TAC4w	Neutro/Mono	0.279554937
CCCAATCAGATTACCC-1_TAC4w	Neutrophil2	0.813630042
CCCAATCTCACGACTA-1_TAC4w	Neutro/Mono	0.335883171
CCCAGTTGTAAGTTCC-1_TAC4w	Neutrophil1	0.231571627
CCCATACTCAGAGACG-1_TAC4w	Neutro/Mono	0.541724618
CCCTCCTAGTGGGCTA-1_TAC4w	Neutrophil1	0.226008345
CCCTCCTCAAAGGCGT-1_TAC4w	Neutro/Mono	0.321279555
CCCTCCTGTCAAAGAT-1_TAC4w	Neutro/Mono	0.867176634
CCGGGATAGACCTAGG-1_TAC4w	Neutrophil2	0.632823366
CCGGGATTCTTGCCGT-1_TAC4w	Neutro/Mono	0.565368567
CCGTACTGTGCTTCTC-1_TAC4w	Neutrophil1	0.168289291
CCGTACTGTTGATTCG-1_TAC4w	Neutro/Mono	0.387343533
CCGTGGACATAGGATA-1_TAC4w	Neutrophil1	0.159944367
CCGTGGACATTCGACA-1_TAC4w	Neutro/Mono	0.621001391
CCGTGGATCACCTCGT-1_TAC4w	Neutrophil1	0.198191933
CCGTTCAGTTCACCTC-1_TAC4w	Neutrophil2	0.301808067
CCTACCAAGCTAAACA-1_TAC4w	Neutrophil1	0.216968011
CCTACCACATTTGCCC-1_TAC4w	Neutrophil1	0.155076495
CCTAGCTAGTCATCCA-1_TAC4w	Neutrophil1	0.082058414
CCTAGCTTCTGGGCCA-1_TAC4w	Neutro/Mono	0.719749652
CCTATTAGTTTGGCGC-1_TAC4w	Neutro/Mono	0.528511822
CCTCAGTAGCAATCTC-1_TAC4w	Neutro/Mono	0.569541029
CCTCAGTGTACCTACA-1_TAC4w	Neutro/Mono	0.351877608
CCTTACGCAGCTGTTA-1_TAC4w	Neutrophil1	0.203059805
CCTTCCCCAAGTAGTA-1_TAC4w	Neutro/Mono	0.424200278
CCTTCGAAGCAGCGTA-1_TAC4w	Neutro/Mono	0.681502086
CCTTTCTGTAAGAGGA-1_TAC4w	Neutro/Mono	0.722531293
CCTTTCTGTAGCGCTC-1_TAC4w	Neutro/Mono	0.814325452
CCTTTCTGTTCCCTTG-1_TAC4w	Neutro/Mono	0.343532684
CCTTTCTTCCTGCTTG-1_TAC4w	Neutro/Mono	0.312934631
CGAACATCAGAGCCAA-1_TAC4w	Neutro/Mono	0.824756606
CGAATGTGTTATGTGC-1_TAC4w	Neutro/Mono	0.81015299
CGACCTTAGATCACGG-1_TAC4w	Neutrophil1	0.079276773
CGACCTTAGCAGCGTA-1_TAC4w	Neutrophil1	0.056328234
CGACCTTCACGGACAA-1_TAC4w	Neutro/Mono	0.378303199
CGACCTTGTCCCTTGT-1_TAC4w	Neutro/Mono	0.488873435
CGACTTCCAAGGCTCC-1_TAC4w	Neutro/Mono	0.362308762
CGACTTCCATACCATG-1_TAC4w	Neutrophil1	0.269123783
CGACTTCGTCCGAACC-1_TAC4w	Neutrophil1	0.246175243
CGAGCACTCAGTACGT-1_TAC4w	Neutro/Mono	0.327538248
CGAGCCAAGCAAATCA-1_TAC4w	Neutrophil1	0.035465925
CGAGCCAAGCACCGTC-1_TAC4w	Neutrophil1	0.181502086
CGATCGGAGCTCTCGG-1_TAC4w	Neutrophil2	0.367176634
CGATCGGCAATACGCT-1_TAC4w	Neutrophil1	0.162030598
CGATGTACAAGGTTCT-1_TAC4w	Neutro/Mono	0.320584145
CGATGTAGTTAGGGTG-1_TAC4w	Neutro/Mono	0.746175243
CGATGTATCACGCGGT-1_TAC4w	Neutrophil2	0.506954103
CGATGTATCTCGATGA-1_TAC4w	Neutro/Mono	0.733657858
CGATTGATCATTGCGA-1_TAC4w	Neutro/Mono	0.335187761
CGCCAAGAGAAACCGC-1_TAC4w	Neutro/Mono	0.956189152
CGCCAAGGTACACCGC-1_TAC4w	Neutrophil1	0.086230876
CGCGGTAAGAACAACT-1_TAC4w	Neutro/Mono	0.491655076
CGCGGTAGTACGACCC-1_TAC4w	Neutro/Mono	0.829624478
CGCGTTTCATCACCCT-1_TAC4w	Neutro/Mono	0.345618915
CGCGTTTCATTAGGCT-1_TAC4w	Neutro/Mono	0.937413074
CGCGTTTTCTGTCAAG-1_TAC4w	Neutro/Mono	0.323365786
CGCTATCAGCTGATAA-1_TAC4w	Neutro/Mono	0.868567455
CGCTATCCAAGTACCT-1_TAC4w	Neutro/Mono	0.403337969
CGCTGGAAGTTATCGC-1_TAC4w	Neutrophil1	0.160639777
CGCTGGACAGTAAGAT-1_TAC4w	Neutrophil1	0.132127955
CGGACACTCAGGTTCA-1_TAC4w	Neutrophil1	0.129346314
CGGACGTAGTCGTACT-1_TAC4w	Neutro/Mono	0.390820584
CGGACGTCATCAGTAC-1_TAC4w	Neutrophil1	0.090403338
CGGAGCTGTGCTCTTC-1_TAC4w	Neutrophil1	0.26147427
CGGAGTCCACAACTGT-1_TAC4w	Neutro/Mono	0.942976356
CGGCTAGAGGCTAGCA-1_TAC4w	Neutrophil1	0.057719054
CGGGTCAAGGTACTCT-1_TAC4w	Neutro/Mono	0.487482615
CGGGTCAGTGTTTGTG-1_TAC4w	Neutro/Mono	0.454102921
CGGTTAAGTCTCGTTC-1_TAC4w	Neutrophil2	0.272600834
CGTAGCGCAAGTCATC-1_TAC4w	Neutro/Mono	0.915855355
CGTCACTGTCCATGAT-1_TAC4w	Neutrophil2	0.278859527
CGTCCATAGATCCTGT-1_TAC4w	Neutro/Mono	0.764255911
CGTCCATCACAACGCC-1_TAC4w	Neutro/Mono	0.712100139
CGTCCATCAGACAAGC-1_TAC4w	Neutro/Mono	0.883866481
CGTCTACGTAGCGCTC-1_TAC4w	Neutro/Mono	0.741307371
CGTGAGCAGCGCTTAT-1_TAC4w	Neutro/Mono	0.389429764
CGTGAGCCAGTTCATG-1_TAC4w	Neutrophil1	0.178720445
CGTGTAAGTGTGAAAT-1_TAC4w	Neutro/Mono	0.655076495
CGTGTCTAGTTATCGC-1_TAC4w	Neutro/Mono	0.839360223
CGTGTCTGTGCCTGCA-1_TAC4w	Neutro/Mono	0.319193324
CGTTCTGTCAACGGCC-1_TAC4w	Neutro/Mono	0.438108484
CTAACTTGTACTTCTT-1_TAC4w	Neutro/Mono	0.795549374
CTAAGACCATGCAACT-1_TAC4w	Neutro/Mono	0.792767733
CTAATGGCATATACCG-1_TAC4w	Neutro/Mono	0.778859527
CTAATGGTCGCGTTTC-1_TAC4w	Neutrophil1	0.041724618
CTACACCGTGACGGTA-1_TAC4w	Neutro/Mono	0.420027816
CTACACCTCTTCTGGC-1_TAC4w	Neutro/Mono	0.732267038
CTACATTGTTATCCGA-1_TAC4w	Neutrophil1	0.039638387
CTACCCATCACCTTAT-1_TAC4w	Neutro/Mono	0.782336579
CTACCCATCAGGCCCA-1_TAC4w	Neutro/Mono	0.438803894
CTACGTCTCGCACTCT-1_TAC4w	Neutro/Mono	0.388734353
CTAGAGTGTCTTCTCG-1_TAC4w	Neutro/Mono	0.850486787
CTAGAGTGTTTGGCGC-1_TAC4w	Neutro/Mono	0.322670376
CTAGCCTTCAAACAAG-1_TAC4w	Neutrophil2	0.511821975
CTAGCCTTCAATCACG-1_TAC4w	Neutro/Mono	0.545897079
CTAGTGAAGAAGGGTA-1_TAC4w	Neutrophil1	0.106397775
CTCACACAGTATCGAA-1_TAC4w	Neutro/Mono	0.751043115
CTCACACCAAGACACG-1_TAC4w	Neutrophil1	0.084840056
CTCACACCAAGTCTGT-1_TAC4w	Neutro/Mono	0.342837274
CTCACACCAGCGATCC-1_TAC4w	Neutrophil2	0.610570236
CTCACACGTCGCTTTC-1_TAC4w	Neutro/Mono	0.586926287
CTCAGAAGTACCGTAT-1_TAC4w	Neutro/Mono	0.739916551
CTCAGAATCACATACG-1_TAC4w	Neutro/Mono	0.751738526
CTCATTAGTATTCTCT-1_TAC4w	Neutro/Mono	0.972878999
CTCCTAGAGTGCGTGA-1_TAC4w	Neutrophil1	0.200973574
CTCCTAGCAAGAGGCT-1_TAC4w	Neutro/Mono	0.38178025
CTCCTAGCACCTCGGA-1_TAC4w	Neutrophil1	0.089012517
CTCGAAACACGGATAG-1_TAC4w	Neutro/Mono	0.940194715
CTCGAAAGTCAGCTAT-1_TAC4w	Neutro/Mono	0.687065369
CTCGGAGAGGAATGGA-1_TAC4w	Neutrophil1	0.111265647
CTCGGGAAGTATTGGA-1_TAC4w	Neutro/Mono	0.349095967
CTCGGGACACAGGTTT-1_TAC4w	Neutro/Mono	0.303198887
CTCGGGACAGGAACGT-1_TAC4w	Neutrophil2	0.342141864
CTCGGGACAGGGCATA-1_TAC4w	Neutrophil1	0.11961057
CTCGTCAAGCCTATGT-1_TAC4w	Neutro/Mono	0.790681502
CTCGTCAGTAATAGCA-1_TAC4w	Neutro/Mono	0.493741307
CTCGTCAGTACTTGAC-1_TAC4w	Neutro/Mono	0.965229485
CTCGTCAGTCTCATCC-1_TAC4w	Neutro/Mono	0.691933241
CTCGTCAGTTCCTCCA-1_TAC4w	Neutrophil1	0.21349096
CTCTAATAGTCTCCTC-1_TAC4w	Neutro/Mono	0.383171071
CTCTGGTAGATATGCA-1_TAC4w	Neutro/Mono	0.337273992
CTCTGGTAGCGCCTCA-1_TAC4w	Neutrophil2	0.454798331
CTCTGGTCACAGGAGT-1_TAC4w	Neutrophil1	0.091794159
CTCTGGTGTACTTAGC-1_TAC4w	Neutro/Mono	0.720445063
CTCTGGTTCCCATTAT-1_TAC4w	Neutro/Mono	0.366481224
CTGAAACGTCGACTAT-1_TAC4w	Neutrophil2	0.50069541
CTGAAACTCGGTGTCG-1_TAC4w	Neutro/Mono	0.288595271
CTGAAACTCTAACTGG-1_TAC4w	Neutro/Mono	0.773296245
CTGAAGTCACTTCGAA-1_TAC4w	Neutrophil1	0.152990264
CTGATAGAGCAGACTG-1_TAC4w	Neutrophil1	0.163421419
CTGATCCCACAAGACG-1_TAC4w	Neutrophil1	0.21418637
CTGATCCGTATCACCA-1_TAC4w	Neutro/Mono	0.365090403
CTGATCCTCACAGGCC-1_TAC4w	Neutro/Mono	0.794853964
CTGCCTAAGTTGAGAT-1_TAC4w	Neutro/Mono	0.903337969
CTGCCTACAAGTTCTG-1_TAC4w	Neutrophil2	0.382475661
CTGCCTACACGTTGGC-1_TAC4w	Neutro/Mono	0.723922114
CTGCTGTTCCTCAACC-1_TAC4w	Neutro/Mono	0.449930459
CTGGTCTCAATAACGA-1_TAC4w	Neutro/Mono	0.456884562
CTGTTTACATTTGCTT-1_TAC4w	Neutrophil1	0.089707928
CTGTTTAGTGGCGAAT-1_TAC4w	Neutro/Mono	0.359527121
CTGTTTATCCAAACAC-1_TAC4w	Neutrophil1	0.061196106
CTTAACTAGCACGCCT-1_TAC4w	Neutro/Mono	0.392211405
CTTAACTGTCCATCCT-1_TAC4w	Neutro/Mono	0.45132128
CTTACCGAGGGATGGG-1_TAC4w	Neutrophil1	0.077885953
CTTACCGCACTACAGT-1_TAC4w	Neutro/Mono	0.604311544
CTTAGGATCATCTGCC-1_TAC4w	Neutrophil1	0.096662031
CTTCTCTGTCTAAACC-1_TAC4w	Neutrophil1	0.086926287
CTTCTCTGTTTCCACC-1_TAC4w	Neutro/Mono	0.846314325
CTTGGCTAGCGGATCA-1_TAC4w	Neutrophil1	0.136300417
CTTGGCTGTACCAGTT-1_TAC4w	Neutro/Mono	0.97635605
CTTGGCTGTCAAAGCG-1_TAC4w	Neutro/Mono	0.773991655
CTTTGCGGTAACGACG-1_TAC4w	Neutro/Mono	0.717663421
CTTTGCGGTACAAGTA-1_TAC4w	Neutro/Mono	0.442280946
CTTTGCGTCCCTAACC-1_TAC4w	Neutrophil1	0.014603616
GAAACTCCAGCGTCCA-1_TAC4w	Neutro/Mono	0.657858136
GAACATCTCAGATAAG-1_TAC4w	Neutro/Mono	0.842837274
GAACCTAAGATCCCGC-1_TAC4w	Neutro/Mono	0.582058414
GAACCTAGTCCATCCT-1_TAC4w	Neutrophil2	0.426981919
GAACCTATCGGCTACG-1_TAC4w	Neutrophil2	0.578581363
GAATGAAGTAGCTGCC-1_TAC4w	Neutro/Mono	0.319888734
GAATGAATCCGCGTTT-1_TAC4w	Neutro/Mono	0.680806676
GACACGCAGAAAGTGG-1_TAC4w	Neutro/Mono	0.682892907
GACACGCAGACAGGCT-1_TAC4w	Neutrophil1	0.04867872
GACACGCCACATCCAA-1_TAC4w	Neutro/Mono	0.313630042
GACACGCCAGAGCCAA-1_TAC4w	Neutro/Mono	0.331710709
GACACGCGTAAGGGAA-1_TAC4w	Neutro/Mono	0.346314325
GACCAATAGGCTAGCA-1_TAC4w	Neutro/Mono	0.902642559
GACCTGGCAATTCCTT-1_TAC4w	Neutrophil1	0.249652295
GACGCGTGTCAGATAA-1_TAC4w	Neutro/Mono	0.821974965
GACGCGTTCGGTTCGG-1_TAC4w	Neutrophil1	0.192628651
GACGTGCCATCATCCC-1_TAC4w	Neutrophil1	0.212795549
GACGTGCGTAACGTTC-1_TAC4w	Neutrophil2	0.273296245
GACTAACGTTACCAGT-1_TAC4w	Neutrophil1	0.14255911
GACTAACGTTCAGTAC-1_TAC4w	Neutrophil1	0.141168289
GACTAACGTTTGACTG-1_TAC4w	Neutrophil1	0.151599444
GACTAACTCAGTGCAT-1_TAC4w	Neutrophil1	0.074408901
GACTACAAGGCACATG-1_TAC4w	Neutro/Mono	0.730876217
GACTACATCACCATAG-1_TAC4w	Neutro/Mono	0.906815021
GACTGCGCAATCTGCA-1_TAC4w	Neutrophil2	0.522253129
GACTGCGTCTCTAGGA-1_TAC4w	Neutrophil1	0.070236439
GAGGTGATCAGCTCGG-1_TAC4w	Neutrophil1	0.271905424
GAGGTGATCGTTTATC-1_TAC4w	Neutrophil1	0.053546592
GAGGTGATCTCTGAGA-1_TAC4w	Neutrophil1	0.208623088
GAGTCCGAGACTACAA-1_TAC4w	Neutrophil2	0.621696801
GATCAGTAGGCCATAG-1_TAC4w	Neutrophil1	0.215577191
GATCGATTCACTTATC-1_TAC4w	Neutrophil1	0.042420028
GATCGCGTCCGCAAGC-1_TAC4w	Neutrophil1	0.041029207
GATCGTATCGCTTGTC-1_TAC4w	Neutro/Mono	0.932545202
GATCTAGAGGAGCGAG-1_TAC4w	Neutrophil1	0.031293463
GATCTAGCATACTCTT-1_TAC4w	Neutro/Mono	0.458275382
GATGAAAAGTGAACAT-1_TAC4w	Neutrophil1	0.212100139
GATGAAACAGCGATCC-1_TAC4w	Neutro/Mono	0.410292072
GATGAGGAGTCGTTTG-1_TAC4w	Neutrophil1	0.04659249
GATGAGGGTTCGGGCT-1_TAC4w	Neutrophil1	0.0945758
GATGCTAAGTCCATAC-1_TAC4w	Neutrophil1	0.085535466
GATGCTACATAGAAAC-1_TAC4w	Neutro/Mono	0.4054242
GATTCAGGTGTGTGCC-1_TAC4w	Neutro/Mono	0.363699583
GCAAACTAGTACCGGA-1_TAC4w	Neutrophil1	0.073713491
GCAATCACAAACGCGA-1_TAC4w	Neutrophil1	0.075104312
GCAATCATCAGTTTGG-1_TAC4w	Neutrophil1	0.075799722
GCACTCTTCAACGGCC-1_TAC4w	Neutro/Mono	0.33310153
GCACTCTTCGCTTAGA-1_TAC4w	Neutrophil2	0.275382476
GCAGCCAAGGTTCCTA-1_TAC4w	Neutro/Mono	0.614742698
GCAGCCACAGCCAGAA-1_TAC4w	Neutro/Mono	0.919332406
GCATACACAGACACTT-1_TAC4w	Neutro/Mono	0.659944367
GCATGATAGCGTAATA-1_TAC4w	Neutro/Mono	0.559805285
GCATGATTCCATTCTA-1_TAC4w	Neutrophil1	0.088317107
GCATGCGTCGAACTGT-1_TAC4w	Neutrophil2	0.460361613
GCATGCGTCTCTGAGA-1_TAC4w	Neutro/Mono	0.863699583
GCATGCGTCTTAACCT-1_TAC4w	Neutrophil1	0.182197497
GCATGTAAGTCGTACT-1_TAC4w	Neutro/Mono	0.511126565
GCCTCTACAGATGAGC-1_TAC4w	Neutro/Mono	0.774687065
GCGACCACAGTATGCT-1_TAC4w	Neutro/Mono	0.347705146
GCGACCACATCGGACC-1_TAC4w	Neutro/Mono	0.915159944
GCGAGAACATAAAGGT-1_TAC4w	Neutro/Mono	0.472878999
GCGCAACAGCCCGAAA-1_TAC4w	Neutrophil1	0.203755216
GCGCAACAGTTGTCGT-1_TAC4w	Neutro/Mono	0.874826147
GCGCAACCAACTGCTA-1_TAC4w	Neutro/Mono	0.779554937
GCGCAGTTCCGCTGTT-1_TAC4w	Neutrophil2	0.862308762
GCGCCAACAAGCCGCT-1_TAC4w	Neutro/Mono	0.769123783
GCGCCAACAGGAACGT-1_TAC4w	Neutro/Mono	0.729485396
GCGCCAACATCCGTGG-1_TAC4w	Neutrophil1	0.242698192
GCGGGTTCAAGTAGTA-1_TAC4w	Neutro/Mono	0.316411683
GCGGGTTGTTCACCTC-1_TAC4w	Neutrophil2	0.646731572
GCTCTGTAGTCTTGCA-1_TAC4w	Neutro/Mono	0.430458971
GCTCTGTGTCATACTG-1_TAC4w	Neutro/Mono	0.718358832
GCTCTGTTCCGTCAAA-1_TAC4w	Neutrophil1	0.199582754
GCTGCGATCAGTGTTG-1_TAC4w	Neutro/Mono	0.803198887
GCTGCTTTCCCTTGCA-1_TAC4w	Neutrophil2	0.778164117
GCTTCCAAGTTGAGAT-1_TAC4w	Neutrophil1	0.125869263
GCTTCCAGTAATTGGA-1_TAC4w	Neutrophil1	0.093880389
GGAAAGCTCTCCCTGA-1_TAC4w	Neutro/Mono	0.292072323
GGAACTTTCAAAGACA-1_TAC4w	Neutro/Mono	0.307371349
GGAACTTTCACAATGC-1_TAC4w	Neutro/Mono	0.465229485
GGACAGAAGCGTTCCG-1_TAC4w	Neutro/Mono	0.340055633
GGACATTAGAATTCCC-1_TAC4w	Neutro/Mono	0.477746871
GGACATTCATCGGAAG-1_TAC4w	Neutro/Mono	0.863004172
GGACGTCAGTGTCCAT-1_TAC4w	Neutrophil2	0.682197497
GGACGTCTCCAGTAGT-1_TAC4w	Neutrophil1	0.130737135
GGAGCAAAGTGGACGT-1_TAC4w	Neutrophil1	0.210013908
GGAGCAACAATAACGA-1_TAC4w	Neutro/Mono	0.922809458
GGAGCAATCATCATTC-1_TAC4w	Neutrophil2	0.465924896
GGAGCAATCGCGCCAA-1_TAC4w	Neutro/Mono	0.468706537
GGATGTTTCCCAGGTG-1_TAC4w	Neutrophil2	0.479833102
GGATTACGTCTAAACC-1_TAC4w	Neutro/Mono	0.901947149
GGCAATTAGGACAGAA-1_TAC4w	Neutro/Mono	0.495827538
GGCCGATTCATTTGGG-1_TAC4w	Neutro/Mono	0.970792768
GGCGACTAGGAATTAC-1_TAC4w	Neutro/Mono	0.431849791
GGCGTGTGTGATAAAC-1_TAC4w	Neutrophil1	0.150904033
GGCTCGAGTCCAACTA-1_TAC4w	Neutro/Mono	0.947844228
GGCTGGTCACCGAATT-1_TAC4w	Neutro/Mono	0.545201669
GGCTGGTTCTCCTATA-1_TAC4w	Neutrophil1	0.168984701
GGGAATGTCAGTTGAC-1_TAC4w	Neutrophil1	0.099443672
GGGACCTGTCGTTGTA-1_TAC4w	Neutro/Mono	0.584144645
GGGAGATCATGCTAGT-1_TAC4w	Neutro/Mono	0.42906815
GGGATGATCGTGGTCG-1_TAC4w	Neutro/Mono	0.444367177
GGGTTGCAGCTCCTTC-1_TAC4w	Neutrophil1	0.052851182
GGTATTGCACACCGCA-1_TAC4w	Neutrophil2	0.273991655
GGTATTGGTGTATGGG-1_TAC4w	Neutro/Mono	0.340751043
GGTGTTAGTGACCAAG-1_TAC4w	Neutrophil2	0.277468707
GTAACGTGTCCTAGCG-1_TAC4w	Neutrophil1	0.221835883
GTAACTGTCTCGTATT-1_TAC4w	Neutro/Mono	0.768428373
GTAACTGTCTGATTCT-1_TAC4w	Neutrophil1	0.044506259
GTACGTATCAACACGT-1_TAC4w	Neutrophil1	0.07232267
GTACGTATCGGCTTGG-1_TAC4w	Neutro/Mono	0.4527121
GTACTCCCATACAGCT-1_TAC4w	Neutro/Mono	0.757301808
GTAGGCCCATAGAAAC-1_TAC4w	Neutro/Mono	0.606397775
GTAGGCCGTACTTAGC-1_TAC4w	Neutrophil1	0.236439499
GTAGTCAAGAACAATC-1_TAC4w	Neutro/Mono	0.568845619
GTAGTCAAGTCGCCGT-1_TAC4w	Neutrophil2	0.396383866
GTAGTCAGTAGGGACT-1_TAC4w	Neutro/Mono	0.630737135
GTATCTTCAGTCAGCC-1_TAC4w	Neutrophil2	0.593184979
GTATCTTGTTCAGACT-1_TAC4w	Neutrophil1	0.26077886
GTATTCTAGCGATGAC-1_TAC4w	Neutro/Mono	0.429763561
GTCAAGTGTTATCCGA-1_TAC4w	Neutrophil1	0.125173853
GTCACAACAAGCGATG-1_TAC4w	Neutrophil1	0.116828929
GTCATTTAGGCATGTG-1_TAC4w	Neutro/Mono	0.353268428
GTCTTCGGTCAATACC-1_TAC4w	Neutrophil2	0.753824757
GTCTTCGGTTCAGACT-1_TAC4w	Neutrophil1	0.253129346
GTGAAGGGTCTCTTAT-1_TAC4w	Neutrophil1	0.087621697
GTGAAGGTCGCAAGCC-1_TAC4w	Neutro/Mono	0.408205841
GTGCATACAGACTCGC-1_TAC4w	Neutro/Mono	0.470097357
GTGCGGTCAGTGGGAT-1_TAC4w	Neutro/Mono	0.361613352
GTGTTAGTCCATGCTC-1_TAC4w	Neutro/Mono	0.828233658
GTTAAGCAGGTGGGTT-1_TAC4w	Neutro/Mono	0.945062587
GTTAAGCGTTTGTTTC-1_TAC4w	Neutrophil2	0.5
GTTACAGAGACGACGT-1_TAC4w	Neutrophil1	0.158553547
GTTACAGAGCTGGAAC-1_TAC4w	Neutrophil1	0.102225313
GTTACAGAGTGGAGTC-1_TAC4w	Neutro/Mono	0.669680111
GTTACAGGTGACGCCT-1_TAC4w	Neutro/Mono	0.659248957
GTTACAGTCTACGAGT-1_TAC4w	Neutro/Mono	0.293463143
GTTCATTCAGTGGAGT-1_TAC4w	Neutro/Mono	0.83240612
GTTCATTGTAGCGTGA-1_TAC4w	Neutro/Mono	0.497913769
GTTCGGGCAAGTCTGT-1_TAC4w	Neutro/Mono	0.847009736
GTTCTCGCAGATGGCA-1_TAC4w	Neutrophil1	0.178025035
GTTCTCGTCAACGGCC-1_TAC4w	Neutro/Mono	0.504867872
TAAACCGCAGCTCGAC-1_TAC4w	Neutro/Mono	0.66620306
TAAACCGTCCCTAACC-1_TAC4w	Neutro/Mono	0.294158554
TAAGAGAAGAGCTGGT-1_TAC4w	Neutro/Mono	0.772600834
TAAGAGATCAGAGGTG-1_TAC4w	Neutrophil1	0.136995828
TAAGCGTAGGTACTCT-1_TAC4w	Neutrophil1	0.083449235
TAAGCGTTCACCACCT-1_TAC4w	Neutrophil1	0.100139082
TAAGTGCTCTTACCGC-1_TAC4w	Neutrophil1	0.081363004
TACAGTGCACAACGTT-1_TAC4w	Neutro/Mono	0.315020862
TACCTTAAGCTCCTTC-1_TAC4w	Neutro/Mono	0.725312935
TACCTTAGTAAGGATT-1_TAC4w	Neutro/Mono	0.581363004
TACCTTAGTAGCTGCC-1_TAC4w	Neutrophil1	0.205841446
TACGGATTCCGGCACA-1_TAC4w	Neutro/Mono	0.728094576
TACGGTAGTACAGTGG-1_TAC4w	Neutro/Mono	0.865785814
TACTCGCTCGTCTGAA-1_TAC4w	Neutro/Mono	0.600834492
TACTTACGTCTAGCCG-1_TAC4w	Neutrophil1	0.113351878
TACTTGTAGCGATTCT-1_TAC4w	Neutro/Mono	0.407510431
TAGACCAGTTTGGCGC-1_TAC4w	Neutrophil2	0.664812239
TAGAGCTAGTTAGCGG-1_TAC4w	Neutro/Mono	0.755215577
TAGAGCTCAGTATAAG-1_TAC4w	Neutrophil1	0.228094576
TAGCCGGAGACTCGGA-1_TAC4w	Neutro/Mono	0.492350487
TAGGCATCACCAGCAC-1_TAC4w	Neutro/Mono	0.434631433
TAGGCATCACCGAATT-1_TAC4w	Neutro/Mono	0.920723227
TATCTCACACAGACTT-1_TAC4w	Neutrophil2	0.8581363
TATCTCACAGCCACCA-1_TAC4w	Neutro/Mono	0.305285118
TATCTCAGTGATGATA-1_TAC4w	Neutrophil1	0.155771905
TATCTCAGTTACCGAT-1_TAC4w	Neutro/Mono	0.948539638
TATGCCCAGCCGGTAA-1_TAC4w	Neutro/Mono	0.544506259
TATGCCCAGTAGGTGC-1_TAC4w	Neutrophil1	0.067454798
TATGCCCGTTGATTCG-1_TAC4w	Neutro/Mono	0.891515994
TATTACCCACTTCGAA-1_TAC4w	Neutro/Mono	0.308066759
TCAACGACATTATCTC-1_TAC4w	Neutro/Mono	0.731571627
TCAATCTCAAGTACCT-1_TAC4w	Neutro/Mono	0.758692629
TCAATCTGTTTACTCT-1_TAC4w	Neutrophil1	0.219054242
TCACAAGAGGCTAGGT-1_TAC4w	Neutro/Mono	0.394297636
TCACAAGGTTACGCGC-1_TAC4w	Neutro/Mono	0.949235049
TCACAAGGTTCGCTAA-1_TAC4w	Neutro/Mono	0.876216968
TCACAAGTCCACGCAG-1_TAC4w	Neutrophil1	0.108484006
TCACAAGTCGCACTCT-1_TAC4w	Neutro/Mono	0.689151599
TCACAAGTCTAACTTC-1_TAC4w	Neutro/Mono	0.388038943
TCACGAACAACACGCC-1_TAC4w	Neutrophil1	0.121001391
TCACGAACAGCTGTTA-1_TAC4w	Neutrophil1	0.102920723
TCACGAATCACGATGT-1_TAC4w	Neutro/Mono	0.723226704
TCAGATGCACGCCAGT-1_TAC4w	Neutro/Mono	0.531293463
TCAGATGTCTTGTTTG-1_TAC4w	Neutro/Mono	0.38108484
TCAGCAAAGTGGTAAT-1_TAC4w	Neutro/Mono	0.529207232
TCAGCTCTCCTTTACA-1_TAC4w	Neutrophil1	0.145340751
TCAGGATCAGACAAGC-1_TAC4w	Neutro/Mono	0.390125174
TCAGGATTCCAAACTG-1_TAC4w	Neutro/Mono	0.287204451
TCAGGATTCGGCGGTT-1_TAC4w	Neutro/Mono	0.800417246
TCAGGTAAGCGATAGC-1_TAC4w	Neutrophil1	0.241307371
TCAGGTAGTATATGGA-1_TAC4w	Neutrophil2	0.283727399
TCATTACGTGTAATGA-1_TAC4w	Neutro/Mono	0.958275382
TCATTTGTCCCATTAT-1_TAC4w	Neutro/Mono	0.656467316
TCCACACGTATAGGTA-1_TAC4w	Neutro/Mono	0.859527121
TCCCGATGTTCATGGT-1_TAC4w	Neutro/Mono	0.598052851
TCCCGATTCCGGGTGT-1_TAC4w	Neutro/Mono	0.687760779
TCGAGGCCATGCCCGA-1_TAC4w	Neutrophil2	0.83379694
TCGGTAACATGGTCAT-1_TAC4w	Neutro/Mono	0.348400556
TCGTACCCACATAACC-1_TAC4w	Neutro/Mono	0.440890125
TCGTAGACACAGATTC-1_TAC4w	Neutro/Mono	0.92906815
TCGTAGAGTAGAGGAA-1_TAC4w	Neutrophil1	0.100834492
TCTCATAAGCCTATGT-1_TAC4w	Neutro/Mono	0.71488178
TCTCATAAGTCGAGTG-1_TAC4w	Neutrophil1	0.230876217
TCTCATAAGTGGCACA-1_TAC4w	Neutrophil2	0.512517385
TCTCATACACAAGACG-1_TAC4w	Neutro/Mono	0.488178025
TCTCATAGTGCGAAAC-1_TAC4w	Neutro/Mono	0.450625869
TCTCATATCAGCCTAA-1_TAC4w	Neutrophil1	0.09596662
TCTCATATCCAACCAA-1_TAC4w	Neutro/Mono	0.66689847
TCTTCGGTCTACTTAC-1_TAC4w	Neutro/Mono	0.567454798
TCTTTCCTCTACCAGA-1_TAC4w	Neutrophil1	0.180111266
TGAAAGATCGCGCCAA-1_TAC4w	Neutrophil1	0.234353268
TGACAACAGTGCGATG-1_TAC4w	Neutrophil1	0.265646732
TGACAACGTACCGTAT-1_TAC4w	Neutrophil1	0.036856745
TGACAACTCGACGGAA-1_TAC4w	Neutrophil1	0.268428373
TGACGGCCAACACGCC-1_TAC4w	Neutrophil1	0.162726008
TGACTAGCATAGTAAG-1_TAC4w	Neutro/Mono	0.934631433
TGACTAGGTACCCAAT-1_TAC4w	Neutro/Mono	0.650208623
TGACTAGGTTCCTCCA-1_TAC4w	Neutro/Mono	0.561891516
TGACTTTCAGCTCCGA-1_TAC4w	Neutro/Mono	0.872044506
TGAGAGGGTGGTTTCA-1_TAC4w	Neutrophil1	0.124478442
TGAGCATAGTTCGATC-1_TAC4w	Neutro/Mono	0.894993046
TGAGCATTCCCAGGTG-1_TAC4w	Neutro/Mono	0.344228095
TGAGCCGCACCAACCG-1_TAC4w	Neutro/Mono	0.652294854
TGAGGGAGTCAGATAA-1_TAC4w	Neutro/Mono	0.529902643
TGATTTCGTACCATCA-1_TAC4w	Neutrophil1	0.09527121
TGATTTCTCCCATTTA-1_TAC4w	Neutro/Mono	0.704450626
TGATTTCTCTCCGGTT-1_TAC4w	Neutrophil1	0.184283727
TGCACCTGTTGCGTTA-1_TAC4w	Neutro/Mono	0.289290682
TGCACCTTCCAATGGT-1_TAC4w	Neutrophil2	0.301112656
TGCACCTTCCTGTACC-1_TAC4w	Neutro/Mono	0.28581363
TGCACCTTCTGTTTGT-1_TAC4w	Neutro/Mono	0.394993046
TGCCCATGTAGGGACT-1_TAC4w	Neutro/Mono	0.906119611
TGCCCATTCTCTAGGA-1_TAC4w	Neutrophil2	0.30945758
TGCCCTAAGACTAGGC-1_TAC4w	Neutrophil1	0.040333797
TGCCCTAAGGATCGCA-1_TAC4w	Neutrophil1	0.183588317
TGCCCTAAGGGCATGT-1_TAC4w	Neutrophil2	0.657162726
TGCCCTACAAGCTGTT-1_TAC4w	Neutro/Mono	0.574408901
TGCCCTAGTTCTGTTT-1_TAC4w	Neutro/Mono	0.78581363
TGCCCTATCAGCACAT-1_TAC4w	Neutrophil1	0.101529903
TGCCCTATCCACTCCA-1_TAC4w	Neutro/Mono	0.303894298
TGCCCTATCTCCGGTT-1_TAC4w	Neutro/Mono	0.474269819
TGCCCTATCTTCATGT-1_TAC4w	Neutrophil2	0.386648122
TGCGCAGCATGGGAAC-1_TAC4w	Neutro/Mono	0.579972184
TGCGGGTCATGGTTGT-1_TAC4w	Neutrophil1	0.146731572
TGCGTGGCAATCAGAA-1_TAC4w	Neutrophil1	0.123087622
TGCGTGGCACTAAGTC-1_TAC4w	Neutro/Mono	0.358831711
TGCGTGGCATGCAATC-1_TAC4w	Neutrophil1	0.134909597
TGCGTGGGTGATGATA-1_TAC4w	Neutrophil1	0.173157163
TGCGTGGTCTCATTCA-1_TAC4w	Neutrophil2	0.815020862
TGCTACCCAGCCTTGG-1_TAC4w	Neutro/Mono	0.379694019
TGCTACCGTCAGTGGA-1_TAC4w	Neutro/Mono	0.648817803
TGCTACCGTTGGTTTG-1_TAC4w	Neutro/Mono	0.910292072
TGCTGCTGTCAACTGT-1_TAC4w	Neutro/Mono	0.744089013
TGCTGCTTCAACGCTA-1_TAC4w	Neutro/Mono	0.648122392
TGCTGCTTCCGGGTGT-1_TAC4w	Neutrophil2	0.338664812
TGCTGCTTCTTAGAGC-1_TAC4w	Neutrophil1	0.210709318
TGGACGCAGATGTTAG-1_TAC4w	Neutro/Mono	0.675243394
TGGACGCTCCCGACTT-1_TAC4w	Neutrophil1	0.138386648
TGGCCAGCAGGTGCCT-1_TAC4w	Neutro/Mono	0.352573018
TGGCGCATCCGCGGTA-1_TAC4w	Neutro/Mono	0.634214186
TGGTTAGGTTGTTTGG-1_TAC4w	Neutro/Mono	0.510431154
TGGTTCCTCTTGTATC-1_TAC4w	Neutrophil1	0.134214186
TGTATTCAGAAGAAGC-1_TAC4w	Neutrophil1	0.232962448
TGTATTCAGCTGATAA-1_TAC4w	Neutro/Mono	0.588317107
TGTGTTTCACCGAATT-1_TAC4w	Neutro/Mono	0.664116829
TGTTCCGCAAAGGCGT-1_TAC4w	Neutrophil1	0.16689847
TGTTCCGGTCGAATCT-1_TAC4w	Neutro/Mono	0.33240612
TTAACTCAGTTTCCTT-1_TAC4w	Neutro/Mono	0.443671766
TTAACTCCACTCGACG-1_TAC4w	Neutro/Mono	0.326842837
TTAGGACAGTGTCTCA-1_TAC4w	Neutro/Mono	0.740611961
TTAGGACTCCGCATCT-1_TAC4w	Neutro/Mono	0.793463143
TTAGGCAAGTTCCACA-1_TAC4w	Neutro/Mono	0.73713491
TTAGTTCGTTCCCGAG-1_TAC4w	Neutrophil2	0.326147427
TTATGCTAGCCATCGC-1_TAC4w	Neutro/Mono	0.445757997
TTATGCTCAACCGCCA-1_TAC4w	Neutro/Mono	0.735744089
TTATGCTCAGGAACGT-1_TAC4w	Neutrophil1	0.242002782
TTCCCAGAGCGATATA-1_TAC4w	Neutrophil1	0.23852573
TTCCCAGAGGTGGGTT-1_TAC4w	Neutro/Mono	0.646036161
TTCCCAGCACCCAGTG-1_TAC4w	Neutro/Mono	0.505563282
TTCCCAGTCAGTTAGC-1_TAC4w	Neutro/Mono	0.967315716
TTCCCAGTCGAACTGT-1_TAC4w	Neutro/Mono	0.417941586
TTCGAAGGTCGAACAG-1_TAC4w	Neutro/Mono	0.589707928
TTCGAAGTCGGAGCAA-1_TAC4w	Neutro/Mono	0.605702364
TTCGGTCAGTAGCCGA-1_TAC4w	Neutrophil1	0.144645341
TTCGGTCCAGGCAGTA-1_TAC4w	Neutro/Mono	0.799721836
TTCGGTCGTAACGTTC-1_TAC4w	Neutrophil2	0.568150209
TTCTACACAGCTTAAC-1_TAC4w	Neutro/Mono	0.573713491
TTCTACAGTAACGTTC-1_TAC4w	Neutro/Mono	0.447148818
TTCTCAACAGCCTTGG-1_TAC4w	Neutrophil2	0.456189152
TTCTCCTCACCCAGTG-1_TAC4w	Neutrophil1	0.127955494
TTCTTAGAGGAGTCTG-1_TAC4w	Neutro/Mono	0.780945758
TTCTTAGGTAAACCTC-1_TAC4w	Neutro/Mono	0.775382476
TTCTTAGGTGACGGTA-1_TAC4w	Neutrophil1	0.1418637
TTCTTAGTCAGCCTAA-1_TAC4w	Neutro/Mono	0.330319889
TTGACTTAGCAGCCTC-1_TAC4w	Neutro/Mono	0.462447844
TTGACTTAGTATTGGA-1_TAC4w	Neutro/Mono	0.339360223
TTGCGTCAGCCAGAAC-1_TAC4w	Neutrophil2	0.369262865
TTGCGTCCAAGACACG-1_TAC4w	Neutrophil1	0.194019471
TTGCGTCGTTGTACAC-1_TAC4w	Neutro/Mono	0.592489569
TTGGCAATCTACGAGT-1_TAC4w	Neutrophil1	0.201668985
TTGTAGGAGATACACA-1_TAC4w	Neutro/Mono	0.609179416
TTTACTGCAATAGAGT-1_TAC4w	Neutro/Mono	0.801808067
TTTACTGCACGGTGTC-1_TAC4w	Neutro/Mono	0.514603616
TTTCCTCAGCTAAGAT-1_TAC4w	Neutrophil2	0.991655076
TTTCCTCTCAGGCCCA-1_TAC4w	Neutro/Mono	0.626564673
TTTGCGCGTCCTCTTG-1_TAC4w	Neutrophil2	0.503477051
TTTGCGCTCCGTCATC-1_TAC4w	Neutrophil1	0.050764951
TTTGGTTAGTAATCCC-1_TAC4w	Neutro/Mono	0.30876217
TTTGGTTGTATGGTTC-1_TAC4w	Neutrophil1	0.054937413
TTTGTCACACATAACC-1_TAC4w	Neutro/Mono	0.869262865
TTTGTCAGTCCGACGT-1_TAC4w	Neutro/Mono	0.302503477
AAAGATGGTTGATTGC-2_TAC4w	Neutrophil2	0.468011127
AAAGATGTCTCTGCTG-2_TAC4w	Neutrophil2	0.788595271
AAAGCAATCATGCATG-2_TAC4w	Neutrophil2	0.397774687
AAATGCCTCTATGTGG-2_TAC4w	Neutro/Mono	0.701668985
AACACGTCAGCTTAAC-2_TAC4w	Neutrophil2	0.895688456
AACCATGAGGAGTACC-2_TAC4w	Neutro/Mono	0.792072323
AACTGGTGTCTCCATC-2_TAC4w	Neutrophil2	0.575104312
AACTGGTGTGGTCTCG-2_TAC4w	Neutrophil2	0.520166898
AAGCCGCAGTAGATGT-2_TAC4w	Neutrophil2	0.888038943
AAGCCGCCACTTCTGC-2_TAC4w	Neutrophil2	0.385257302
AAGGTTCAGAGACTTA-2_TAC4w	Neutro/Mono	0.866481224
ACACCCTGTCTTCTCG-2_TAC4w	Neutrophil2	0.789290682
ACACCGGTCTCTGAGA-2_TAC4w	Neutro/Mono	0.869958275
ACACTGAAGCTCTCGG-2_TAC4w	Neutro/Mono	0.949930459
ACAGCCGCAAGCCCAC-2_TAC4w	Neutrophil2	0.57162726
ACCTTTAAGATGTTAG-2_TAC4w	Neutrophil2	0.851182197
ACCTTTACACCAACCG-2_TAC4w	Neutrophil2	0.686369958
ACGATGTCAGATAATG-2_TAC4w	Neutrophil2	0.726703755
ACGCCGAAGTAATCCC-2_TAC4w	Neutrophil2	0.99930459
ACGCCGAAGTACGACG-2_TAC4w	Neutrophil2	0.5945758
ACGGCCAAGACTAGGC-2_TAC4w	Neutro/Mono	0.799026426
ACGGCCATCGACGGAA-2_TAC4w	Neutro/Mono	0.416550765
ACTATCTAGGGTCTCC-2_TAC4w	Neutro/Mono	0.815716273
AGAATAGTCCATGAGT-2_TAC4w	Neutro/Mono	0.990264256
AGCAGCCCATACGCCG-2_TAC4w	Neutro/Mono	0.882475661
AGCCTAAGTTACGCGC-2_TAC4w	Neutrophil2	0.442976356
AGGCCACCACAGACAG-2_TAC4w	Neutrophil2	0.550069541
AGGGAGTAGTTCGATC-2_TAC4w	Neutrophil2	0.550764951
AGGGAGTCAGGGCATA-2_TAC4w	Neutrophil2	0.764951321
AGGGAGTGTCATCCCT-2_TAC4w	Neutrophil2	0.494436718
AGGTCATCAGCTGGCT-2_TAC4w	Neutrophil2	0.617524339
ATAACGCAGTGTTTGC-2_TAC4w	Neutrophil2	0.424895688
ATCATCTAGAAACCAT-2_TAC4w	Neutrophil2	0.650904033
ATCATGGGTACCCAAT-2_TAC4w	Neutrophil2	0.995132128
ATGCGATTCCAGGGCT-2_TAC4w	Neutrophil2	0.579276773
ATGTGTGTCGTCACGG-2_TAC4w	Neutrophil2	0.797635605
ATTCTACTCGGGAGTA-2_TAC4w	Neutro/Mono	0.853268428
ATTGGTGTCGGCGGTT-2_TAC4w	Neutrophil2	0.613351878
CAAGATCTCTTACCGC-2_TAC4w	Neutro/Mono	0.539638387
CACAGGCTCCGCATCT-2_TAC4w	Neutrophil2	0.484700974
CACAGTACACGACGAA-2_TAC4w	Neutrophil1	0.252433936
CACAGTAGTTAAGATG-2_TAC4w	Neutro/Mono	0.803894298
CACATAGGTACATCCA-2_TAC4w	Neutro/Mono	0.961752434
CAGCAGCAGACTTTCG-2_TAC4w	Neutrophil2	0.692628651
CAGCAGCAGCCACTAT-2_TAC4w	Neutrophil2	0.685674548
CAGCCGATCAGCTGGC-2_TAC4w	Neutro/Mono	0.994436718
CAGGTGCTCACAGTAC-2_TAC4w	Neutrophil2	0.534770515
CAGTCCTGTCAGTGGA-2_TAC4w	Neutrophil2	0.702364395
CCACCTACAGTCACTA-2_TAC4w	Neutro/Mono	0.883171071
CCAGCGAGTACTCTCC-2_TAC4w	Neutrophil2	0.52364395
CCGGTAGCAAACGCGA-2_TAC4w	Neutrophil2	0.983310153
CCGTACTGTGACTCAT-2_TAC4w	Neutro/Mono	0.984005563
CCTAGCTAGCCAACAG-2_TAC4w	Neutro/Mono	0.6418637
CCTAGCTAGGTGCTTT-2_TAC4w	Neutrophil2	0.736439499
CCTAGCTGTTTGGCGC-2_TAC4w	Neutrophil2	0.543810848
CCTATTAAGCTCAACT-2_TAC4w	Neutro/Mono	0.726008345
CCTCTGACAGCCACCA-2_TAC4w	Neutro/Mono	0.871349096
CCTTCCCCATGCCTAA-2_TAC4w	Neutro/Mono	0.897774687
CGAGCACAGCTGCCCA-2_TAC4w	Neutrophil1	0.250347705
CGAGCACGTAAGGATT-2_TAC4w	Neutrophil2	0.804589708
CGATGGCTCAGTTGAC-2_TAC4w	Neutro/Mono	0.796244784
CGATGGCTCTCGTTTA-2_TAC4w	Neutro/Mono	0.372739917
CGATTGACAACTGGCC-2_TAC4w	Neutro/Mono	0.88108484
CGATTGATCTTAACCT-2_TAC4w	Neutrophil2	0.560500695
CGGGTCACAGGGTTAG-2_TAC4w	Neutro/Mono	0.938803894
CGGTTAATCACTCCTG-2_TAC4w	Neutrophil2	0.325452017
CGTCCATTCCACGTTC-2_TAC4w	Neutrophil2	0.843532684
CTAATGGAGCGATCCC-2_TAC4w	Neutrophil2	0.997913769
CTAGCCTCACACCGCA-2_TAC4w	Neutrophil2	0.753129346
CTAGCCTCACAGATTC-2_TAC4w	Neutro/Mono	0.819193324
CTCCTAGGTATTCTCT-2_TAC4w	Neutrophil2	0.57093185
CTCGTACAGGAGTACC-2_TAC4w	Neutro/Mono	0.913769124
CTCGTCACAGATGGGT-2_TAC4w	Neutro/Mono	0.59527121
CTGAAACCAGTCGTGC-2_TAC4w	Neutrophil2	0.507649513
CTGATAGGTGCAGGTA-2_TAC4w	Neutro/Mono	0.378998609
CTGATCCTCGTACCGG-2_TAC4w	Neutro/Mono	0.801112656
CTGATCCTCTGAGGGA-2_TAC4w	Neutro/Mono	0.755910987
CTGCCTATCCTTGACC-2_TAC4w	Neutrophil2	0.508344924
CTTACCGGTGTAACGG-2_TAC4w	Neutrophil2	0.433936022
GAAGCAGCAGGGTATG-2_TAC4w	Neutro/Mono	0.73922114
GAATAAGAGGGCACTA-2_TAC4w	Neutrophil2	0.708623088
GACACGCGTCGGATCC-2_TAC4w	Neutro/Mono	0.83449235
GACGCGTGTAAGTGTA-2_TAC4w	Neutro/Mono	0.945757997
GACTACAAGTGGAGTC-2_TAC4w	Neutrophil2	0.732962448
GATCTAGCAGAGTGTG-2_TAC4w	Neutro/Mono	0.97705146
GATGAAAAGGAGCGTT-2_TAC4w	Neutrophil2	0.616133519
GATGAAACATGTCCTC-2_TAC4w	Neutrophil2	0.559109875
GATGAGGGTCCCTACT-2_TAC4w	Neutro/Mono	0.900556328
GCAATCACAGCTATTG-2_TAC4w	Neutrophil1	0.251043115
GCAGCCACATGGTTGT-2_TAC4w	Neutro/Mono	0.819888734
GCATGCGCACGCTTTC-2_TAC4w	Neutrophil2	0.625869263
GCGAGAAAGGCATTGG-2_TAC4w	Neutro/Mono	0.609874826
GCGCAGTTCGGGAGTA-2_TAC4w	Neutrophil2	0.417246175
GCTCTGTAGTAGTGCG-2_TAC4w	Neutro/Mono	0.844228095
GCTGCAGCACCGCTAG-2_TAC4w	Neutrophil2	0.894297636
GCTGCGATCGTGGTCG-2_TAC4w	Neutrophil2	0.535465925
GCTTCCATCAATAAGG-2_TAC4w	Neutro/Mono	0.848400556
GGAACTTAGCGTAGTG-2_TAC4w	Neutro/Mono	0.985396384
GGACATTTCTACCAGA-2_TAC4w	Neutrophil2	0.620305981
GGACGTCGTCTACCTC-2_TAC4w	Neutrophil2	0.831015299
GGAGCAAGTACGAAAT-2_TAC4w	Neutro/Mono	0.783727399
GGATTACGTGACCAAG-2_TAC4w	Neutro/Mono	0.987482615
GGCAATTCAAGCGATG-2_TAC4w	Neutro/Mono	0.97566064
GGCAATTGTCTTGCGG-2_TAC4w	Neutrophil2	0.835883171
GGCGACTCATCTGGTA-2_TAC4w	Neutrophil2	0.981223922
GGGATGAAGTGCGATG-2_TAC4w	Neutro/Mono	0.849095967
GGGATGATCCGTACAA-2_TAC4w	Neutrophil2	0.431154381
GGGCACTAGCTAAGAT-2_TAC4w	Neutro/Mono	0.960361613
GGGTCTGGTCTAGCGC-2_TAC4w	Neutrophil2	0.724617524
GTAACGTAGCCAGGAT-2_TAC4w	Neutro/Mono	0.954798331
GTACTCCAGCTGCGAA-2_TAC4w	Neutrophil2	0.42837274
GTACTCCGTCTGCGGT-2_TAC4w	Neutro/Mono	0.968706537
GTAGGCCCACGTTGGC-2_TAC4w	Neutro/Mono	0.826842837
GTATCTTTCATTCACT-2_TAC4w	Neutrophil1	0.197496523
GTATTCTGTGGGTATG-2_TAC4w	Neutro/Mono	0.986091794
GTCAAGTCATATACGC-2_TAC4w	Neutro/Mono	0.858831711
GTCACGGTCGGAAACG-2_TAC4w	Neutrophil2	0.593880389
GTCATTTAGGTGTTAA-2_TAC4w	Neutro/Mono	0.769819193
GTCATTTTCTGATTCT-2_TAC4w	Neutrophil2	0.763560501
GTCCTCAGTGTGCGTC-2_TAC4w	Neutrophil2	0.824061196
GTCGGGTAGTGGGCTA-2_TAC4w	Neutro/Mono	0.537552156
GTCGTAAGTCCGTGAC-2_TAC4w	Neutro/Mono	0.787899861
GTGAAGGAGACCGGAT-2_TAC4w	Neutrophil2	0.538247566
GTGCATACATGCGCAC-2_TAC4w	Neutro/Mono	0.823365786
GTGCATAGTCATCGGC-2_TAC4w	Neutro/Mono	0.941585535
GTGCATATCGCACTCT-2_TAC4w	Neutrophil2	0.765646732
GTGCGGTAGGCGCTCT-2_TAC4w	Neutro/Mono	0.988178025
GTGCGGTTCTCGGACG-2_TAC4w	Neutro/Mono	0.974269819
GTGGGTCTCAACACTG-2_TAC4w	Neutro/Mono	0.979137691
GTTCTCGGTCTTGATG-2_TAC4w	Neutro/Mono	0.864394993
TAAGCGTCAGCATGAG-2_TAC4w	Neutrophil2	0.734353268
TACCTATTCTCCCTGA-2_TAC4w	Neutrophil2	0.616828929
TACGGATAGCACCGCT-2_TAC4w	Neutrophil2	0.78650904
TACGGATCAAGAAAGG-2_TAC4w	Neutro/Mono	0.885257302
TAGACCAAGATGTCGG-2_TAC4w	Neutrophil2	0.995827538
TATCAGGGTAAGGGAA-2_TAC4w	Neutro/Mono	0.968011127
TATCTCACATAAGACA-2_TAC4w	Neutrophil2	0.876912378
TCAATCTCACGGTAAG-2_TAC4w	Neutro/Mono	0.807371349
TCACAAGTCTATGTGG-2_TAC4w	Neutrophil2	0.557023644
TCAGCAATCGTAGATC-2_TAC4w	Neutrophil2	0.490264256
TCAGCTCCAAAGTGCG-2_TAC4w	Neutro/Mono	0.969401947
TCAGGTAGTAAACGCG-2_TAC4w	Neutro/Mono	0.838664812
TCAGGTAGTTTGGCGC-2_TAC4w	Neutro/Mono	0.747566064
TCGAGGCGTACCGCTG-2_TAC4w	Neutrophil2	0.706536857
TCGTACCTCGCCATAA-2_TAC4w	Neutro/Mono	0.835187761
TGACAACGTTAAGATG-2_TAC4w	Neutrophil2	0.705146036
TGCACCTTCAACGAAA-2_TAC4w	Neutro/Mono	0.887343533
TGCTACCTCTTGACGA-2_TAC4w	Neutrophil1	0.21488178
TGCTGCTAGTTAACGA-2_TAC4w	Neutrophil2	0.42767733
TGTTCCGGTGCACGAA-2_TAC4w	Neutrophil2	0.940890125
TTAGGCAAGGTTACCT-2_TAC4w	Neutro/Mono	0.931154381
TTAGGCACATCACAAC-2_TAC4w	Neutrophil2	0.836578581
TTCGGTCTCACTTACT-2_TAC4w	Neutro/Mono	0.421418637
TTCTCCTGTTGTCTTT-2_TAC4w	Neutro/Mono	0.886648122
TTGGAACTCTTGCAAG-2_TAC4w	Neutro/Mono	0.771210014
TTTGGTTAGAGTACAT-2_TAC4w	Neutrophil2	0.526425591
