# Supplementary material for: Exploring key genes associated with neutrophil function and neutrophil extracellular traps in heart failure: a comprehensive analysis of single-cell and bulk sequencing data
Source: Front Cell Dev Biol. 2023 Oct 24;11:1258959. doi: 10.3389/fcell.2023.1258959 (PMC10628466; doi:10.3389/fcell.2023.1258959)
Supplement: Supplementary file 6 [file Table5.XLSX]

outcome	MPO	VNN3	FCGR3B	FPR2	CXCR2
Normal	0.10756932	0	0.60344431	0.3167516	0.35601606
Normal	0.16862371	0.04984868	0	0	0.10489676
Normal	0.08599988	0.10482934	0.96558187	0.17749424	0.83168411
Normal	0.07405493	0.07206341	0.51207625	0.22245019	0.58127506
Normal	0.05024292	0.13295672	0.47980003	0.18169039	0.47436528
Normal	0.08728387	0.06065598	1.41225128	0.23112003	0.57062008
Normal	0.10673082	0	0	0	0.06161209
Normal	0	0	0.08418418	0	0.07997756
Normal	0.0772333	0.1574536	2.0010102	0.2873911	0.9111948
Normal	0.04164431	0.03945257	0.2191978	0.04039487	0.07244599
Normal	0	0	0.05909559	0	0
Normal	0.06746958	0	0.36621063	0.13092619	0.24538148
Normal	0.04767975	0.04581019	0.24575048	0.16226045	0.20920176
Normal	0.07686444	0.07475681	0.31270969	0.18221213	0.20236946
Normal	0.16361921	0	0.06581654	0.06029074	0
HF	0.05429754	0.00908318	0.2776689	0.0512274	0.14446892
HF	0.03163567	0.24399889	0.90164417	0.15142183	0.75129036
HF	0.1751171	0.6495432	2.0091358	0.4923272	1.2200977
HF	0.04806739	0.09124669	0.74250949	0.30715242	0.74915129
HF	0.11300161	0.07820688	1.10142573	0.18379676	0.34374923
HF	0.08916806	0.08317142	0.3247263	0.31366582	0.25258442
HF	0.0992141	0.20542477	1.67633836	0.3526761	0.89742362
HF	0.32094923	0.0427464	1.28878287	0.30792319	0.84472198
HF	0.14352215	0.06111454	0.67334858	0.15832133	0.31204956
HF	0.38096759	0.02493127	0.93591975	0.17430548	0.49898269
HF	0.02932158	0.21033962	0.73288557	0.27565696	0.5274158
HF	0.12265255	0	0.80617212	0.06513968	0.18858486
HF	0.06652453	0.55630514	2.46523316	0.67624482	1.55964834
HF	0.0564635	0.14479759	1.13351583	0.08126011	0.40139835
HF	0.0120889	0.01138863	0.50599299	0.20058555	0.22706714
HF	0.0506837	0.04386074	0.77618058	0.37061119	0.56704037
HF	0.5493006	0.2241569	1.5120442	0.3678842	0.854782
HF	0.22901052	0.07931864	0.52771866	0.12835054	0.61245922
HF	0.06919805	0.05964279	0.53532384	0.14884193	0.2710234
HF	0.07294623	0.02262877	0.880574	0.25813585	0.69225525
HF	0.1115999	0.2335633	1.4717172	0.1507483	1.0676711
HF	0.01328978	0.01243879	0.3012589	0.05155612	0.30724424
HF	0.47326126	0.34388105	1.55521717	0.33631163	1.12484071
HF	0.18067068	0.10522966	0.72144599	0.10944792	0.49629966
HF	0.37080098	0.15042581	1.71203542	0.75033251	1.26264444
HF	0.25696393	0.10060818	0.8758936	0.18046662	0.32949519
HF	0.06567523	0.154141	0.74047633	0.20874753	0.48663996
HF	0.25510964	0.12359244	0.43772375	0.31336393	0.42110016
HF	0.06639267	0.10389427	1.36139749	0.15140422	0.65764549
HF	0.2514292	0.01321905	0.84965597	0.17398615	0.34797832
HF	0.1584974	0.554026	3.0732055	1.1679223	1.6918597
HF	0.158343947	0.004226829	0.580600031	0.167745954	0.398337599
HF	0.12426947	0.01328978	0.39683251	0.24125291	0.27189442
HF	0.17206595	0.46356975	1.20048912	0.43555784	0.9301072
HF	0.1621178	0.2364269	1.4332139	0.3920076	1.0957182
HF	0.05954173	0.02807219	0.04148809	0.05613644	0.06643098
HF	0.10482934	0.21410902	0.44483696	0.14945568	0.47291504
HF	0.09444296	0.05939442	0.61269725	0.01397238	0.69890582
HF	0.1750805	0.02602579	0.17524262	0.09947758	0.21712495
HF	0.10977257	0.16800986	0.9362612	0.32958306	0.29881659
HF	0.11935456	0.19093545	0.77144765	0.36184582	0.26927883
HF	0.12184697	0.08900713	0.53806872	0.27748921	0.3569572
HF	0.136324119	0.165955774	0.296340836	0.152169712	0.263613976
HF	0.04523113	0.15050089	0.36488683	0.11119267	0.44138261
HF	0.03158975	0.2059915	0.92426301	0.25708211	0.7229124
HF	0.07843221	0.42472261	1.93385587	0.39391555	1.05956103
HF	0.0999512	0.06778971	0.71880555	0.21676	0.58728849
HF	0.07226566	0.20547944	1.29374696	0.21171915	0.82535277
HF	0.05184046	0.45653035	1.32625778	0.40457767	0.72326329
HF	0.1852487	0.2589626	1.7350053	0.4980301	1.0510985
HF	0.07793192	0.23914013	1.04696772	0.38333167	0.73559124
HF	0.07699588	0.04605302	1.07058493	0.07212524	0.5299548
