# Supplementary material for: Exploring key genes associated with neutrophil function and neutrophil extracellular traps in heart failure: a comprehensive analysis of single-cell and bulk sequencing data
Source: Front Cell Dev Biol. 2023 Oct 24;11:1258959. doi: 10.3389/fcell.2023.1258959 (PMC10628466; doi:10.3389/fcell.2023.1258959)
Supplement: Supplementary file 7 [file Table6.XLSX]

	CXCR2	FCGR3B	VNN3	FPR2	MPO
Normal	2.64E-05	5.33E-05	2.30E-05	3.85E-05	4.83E-05
Normal	9.96E-05	0.000204642	3.50E-05	1.09E-05	0.000119331
Normal	7.43E-05	0.000166497	0	3.20E-05	5.95E-05
Normal	0.000146115	0.000145034	6.83E-05	6.26E-05	2.00E-05
Normal	0.000127829	0.000566905	0	3.92E-05	8.29E-05
Normal	2.46E-05	0.000162686	8.25E-06	3.56E-06	0.000242211
Normal	0.00029881	0.000221931	2.10E-05	2.31E-05	0.000215762
Normal	7.97E-06	6.64E-05	4.98E-05	3.41E-05	1.13E-05
Normal	0.000168539	0.000275404	0	0.000126877	3.33E-05
Normal	0.000126275	0.000278024	8.36E-05	7.98E-05	2.05E-05
Normal	9.36E-05	0.000311963	9.77E-05	0.000137976	6.33E-05
Normal	1.58E-05	5.16E-05	5.05E-05	1.43E-05	0
Normal	0.000697532	0.0001557	3.69E-05	0.000232214	0.000106895
Normal	5.01E-05	6.66E-05	2.50E-05	4.75E-06	3.58E-06
HF	0.000127825	6.93E-05	3.23E-05	1.25E-05	0.000164548
HF	0.000104006	0.000139485	6.71E-05	2.19E-05	0.000136654
HF	0.000172556	0.000133985	0	1.94E-05	7.72E-05
HF	0.000367631	0.000855855	0.000278462	0.000131859	2.91E-05
HF	5.80E-05	0.000211465	7.11E-05	7.44E-05	0.000443671
HF	0.000612572	0.001229981	0.000247197	0.000394395	0.000425351
HF	2.18E-05	5.80E-05	0	4.32E-05	1.66E-05
HF	0.000183902	0.000390085	4.95E-05	9.07E-05	0.000558859
HF	6.44E-05	0.00010423	0.000188746	6.62E-05	0.00038853
HF	9.26E-05	0.000353563	0.000217482	0.000109944	0.000213409
HF	6.98E-05	0.000130996	2.11E-05	2.73E-05	9.11E-05
HF	0.000809003	0.000972175	0.000246131	0.000180012	7.55E-05
HF	8.15E-05	0.000229398	5.66E-05	3.35E-05	0.000118131
HF	0.000215536	0.00044784	2.41E-05	0.000108298	0.000225392
HF	0.000101312	9.44E-05	5.06E-05	1.54E-05	4.77E-05
HF	7.20E-05	0.000251341	0.000126713	5.57E-05	2.82E-05
HF	6.44E-05	0.000435141	7.38E-05	6.44E-05	0.000150094
HF	0.000689553	0.000860373	0.000208668	0.000119477	4.36E-05
HF	0.000656479	0.001543641	0.000253897	0.000352826	2.28E-05
HF	0.000362	0.000271458	1.40E-05	3.74E-05	6.72E-05
HF	6.24E-05	0.00020435	2.72E-05	2.43E-05	0.000144135
HF	3.87E-05	6.68E-05	1.13E-05	2.45E-05	0
HF	9.04E-05	0.000247534	0.000112065	0.000110906	0.000118849
HF	0.000206044	8.32E-05	6.74E-05	8.52E-06	0.000288918
HF	0.000140064	0.000457584	0.00014178	6.16E-05	0.000211756
HF	0.000310303	0.000877458	0.000111634	0.000140011	2.59E-05
HF	0.000585555	0.001770071	0.000120948	0.00023393	7.64E-05
HF	0.000376298	0.001004289	0.000118916	0.000142506	0.000110681
HF	0.000260321	0.000536169	0.000127696	0.000125305	2.41E-05
HF	4.17E-05	0.0002555	0	6.16E-05	9.64E-05
HF	0.000356312	0.00048989	7.88E-05	0.000111577	0.000623136
HF	0.000233851	0.000152136	0.00015225	0.000835408	0.000767678
HF	0.00050064	0.000777096	0.000170977	0.000319171	1.69E-05
HF	0.000563322	0.000147166	2.40E-05	3.98E-05	5.81E-05
HF	6.90E-05	0.000538548	4.34E-05	0.000191863	5.72E-05
HF	0.000311964	0.000562454	6.18E-05	0.000114974	0.000286396
HF	0.000258577	0.000557244	9.11E-05	0.000523889	0.000210266
HF	0.000503735	0.001074642	0.000231971	0.000232663	0.000756071
HF	0.00043652	0.001883225	0.000275782	0.000438838	0.004009069
HF	0.000361923	0.000655274	0.000199539	0.000156843	0.000305862
HF	0.000152252	0.000178596	0.000106636	0.000217603	0.00018005
HF	0.000263263	0.000395541	9.76E-05	0.000131495	0.000162701
HF	5.21E-05	0.000278645	1.32E-05	0.000117391	5.39E-05
HF	0.000145128	0.000259012	0.000122138	6.68E-05	6.20E-05
HF	8.33E-05	0.000321121	1.32E-05	4.04E-05	3.28E-05
HF	0.000202869	0.000187981	0.000112157	0.000107511	0.000158907
HF	0.000266517	7.52E-05	8.21E-06	1.41E-05	0.000133765
HF	0.000100687	0.000437669	5.38E-05	7.81E-05	1.83E-05
HF	0.000500882	0.002038301	0.00019464	0.000152321	0.000105907
HF	0.000501669	0.000722515	0.0001074	0.000109925	1.27E-05
